# Supplementary material for: A Possible Role of Insertion Sequence IS1216V in Dissemination of Multidrug-Resistant Elements MESPM1 and MES6272-2 between Enterococcus and ST59 Staphylococcus aureus
Source: Microorganisms. 2020 Nov 30;8(12):1905. doi: 10.3390/microorganisms8121905 (PMC7760966; doi:10.3390/microorganisms8121905)
Supplement: Supplementary file 1 [file microorganisms-08-01905-s001.zip]

Archive with 3 entries (2 files):
- microorganisms-1007591-Supplementary materials/
- microorganisms-1007591-Supplementary materials/microorganisms-1007591-supplementary table and figure.pdf
- microorganisms-1007591-Supplementary materials/Sequence data.txt
