# Supplementary material for: A Possible Role of Insertion Sequence IS1216V in Dissemination of Multidrug-Resistant Elements MESPM1 and MES6272-2 between Enterococcus and ST59 Staphylococcus aureus
Source: Microorganisms. 2020 Nov 30;8(12):1905. doi: 10.3390/microorganisms8121905 (PMC7760966; doi:10.3390/microorganisms8121905)
Supplement: Supplementary file 1 [file microorganisms-08-01905-s001.zip › microorganisms-1007591-Supplementary materials/Sequence data.txt]

LOCUS       pEflis48               50564 bp    DNA     linear   BCT 08-AUG-2020
DEFINITION  [Enterococcus faecalis] Enterococcus faecalis plasmid pEflis48,
            partial sequence.
ACCESSION   pEflis48
VERSION
KEYWORDS    .
SOURCE      Enterococcus faecalis
  ORGANISM  Enterococcus faecalis
            Bacteria; Firmicutes; Bacilli; Lactobacillales; Enterococcaceae;
            Enterococcus.
REFERENCE   1  (bases 1 to 50564)
  AUTHORS   Hung,W.-C.
  TITLE     Possible role of insertion sequence IS1216V in dissemination of
            multidrug-resistant elements MESPM1 and MES6272-2 between
            Enterococcus and ST59 Staphylococcus aureus
  JOURNAL   unpublished
REFERENCE   2  (bases 1 to 50564)
  AUTHORS   Hung,W.-C.
  TITLE     Direct Submission
  JOURNAL   Submitted (08-AUG-2020) Department of Microbiology and Immunology,
            Kaohsiung Medical University, No.100, Shiquan 1st Rd, Kaohsiung,
            80708, Taiwan
COMMENT     Bankit Comment: ALT EMAIL:b88404030@ntu.edu.tw
            Bankit Comment: Vecscreen Comment:Submitter says Vecscreen match is
            due to: The three sequences are plasmid sequences with multiple
            resistance determinants and insertion sequences
            Bankit Comment: TOTAL # OF SEQS:3
            
            ##Assembly-Data-START##
            Assembly Method       :: SPAdes v. v3.10.1
            Sequencing Technology :: Illumina; Sanger dideoxy sequencing
            ##Assembly-Data-END##
FEATURES             Location/Qualifiers
     source          1..50564
                     /organism="Enterococcus faecalis"
                     /mol_type="genomic DNA"
                     /strain="N48"
                     /isolation_source="Clinical isolates"
                     /db_xref="taxon:1351"
                     /country="Taiwan"
                     /collection_date="1992"
                     /identified_by="W.C. Hung"
                     /note="[cultured bacterial source]"
     misc_feature    1..434
                     /note="recombinase family protein, truncated"
     CDS             451..735
                     /codon_start=1
                     /transl_table=11
                     /product="hypothetical protein"
                     /translation="MENREKIIQLFKNPLVTGYGIEIMSNGRLYSANFQRYKNRAKKE
                     ENPLIIFESMTEKVEQVFLELAEEVIRTNPKTKQEFNEMIREYSYKENSK"
     CDS             732..941
                     /codon_start=1
                     /transl_table=11
                     /product="transcriptional regulator, UvrC family"
                     /translation="MIARKKYDHFGIEIGMWNRDNVVNKIECDCGQRANKVRGKHEFF
                     ECADCGRCYHKELGEYVPLENSNKG"
     CDS             963..1187
                     /codon_start=1
                     /transl_table=11
                     /product="conserved hypothetical protein"
                     /translation="MKNNQMEIKLKEIMDKQGMTIDELKRNVQIDPVLLDGMYNEGLF
                     DDTKVGVQTISELMIALNISKINELVPKVK"
     CDS             complement(1576..1731)
                     /codon_start=1
                     /transl_table=11
                     /product="hypothetical protein"
                     /translation="MKKKGGSFLMKKLALGSLLLVALGVIGTSFALTTEVKQEAGYGH
                     PLIDHKI"
     CDS             1797..2048
                     /codon_start=1
                     /transl_table=11
                     /product="hypothetical protein"
                     /translation="MKKNILEEYRATKNKGEDFLHWLLVRKLNTFGKVVIAIILWLLW
                     LKYAFNLVFMVNFLKVIVLITIIYWLADIYLRVKNKLKK"
     CDS             2164..3480
                     /codon_start=1
                     /transl_table=11
                     /product="ImpB/MucB/SamB family protein"
                     /translation="MKFDYSKEPRRDVLCIDVKSFYASVECVERGLDPLKTMLIVMSG
                     ADNAGGLVLAASPMAKKVLGISNVTRKDEVPDHPELLIVPPRMNLYMKRNSEINNLLK
                     RFVADEDHSVFSVDESFIDITASLKYFNCDTAYRLAKIIQRVIYNHMGLYVTIGIGDN
                     PLLAKLALDNEAKNTPGFVAEWRYEDVQEKVWSISPITEFCGIGKRMAARLKMSGIES
                     IYDLAQADPYLLKHRFGVMGLQLFAHAWGIDRSFLGEKSQVAKEKSFGNSQVLPRDYA
                     RKDQIELVLKELSDQVATRLRNSNCQTECVSIFVGYSKGQVDGLGRSHWRKQLKIARS
                     NNTKVLTEHVLKLFRENYVPGMDIRNLGVSFGKLVWDTTLQIDLFSPPEEQIINNQLD
                     FLIDKIRQKFGFKALIHASSLLEGATAVNRSGLVGGHAGGNVGLGG"
     CDS             3484..3990
                     /codon_start=1
                     /transl_table=11
                     /product="hypothetical protein"
                     /translation="MKKTKKEFTPYNDYVDRPFDLKWPTAFPLGELQAAIKETDEFNA
                     REIERLPQQSQVQIEYLLERSIKQNKVLEIQLNSLDEYDRVKPHVFGVFRGMAEFDVV
                     LISDFQIDFYDIRHIKIHNFLKWSAVGTVEEPFIDVEFSELTEEESKTIDAFINDYYS
                     DGDFYENI"
     CDS             complement(4244..4657)
                     /codon_start=1
                     /transl_table=11
                     /product="hypothetical protein"
                     /translation="MSNSFEPIIKTKKKKSSLEEKHVSVKGNDNFSRDTTNNFATKPT
                     SVSKKTSTDNSDVKPSTVDRRYKATMTQKISPSVNLKINTLKPFLGDLENMPKATVND
                     ILNILLDNYVNTKFSTRQQEAFNSMYNTQIELLKK"
     gene            complement(4661..5482)
                     /gene="repB-2"
     CDS             complement(4661..5482)
                     /gene="repB-2"
                     /codon_start=1
                     /transl_table=11
                     /product="replication-associated protein RepB"
                     /translation="MGKVYVIGNFKGGVGKTKTVTMLAYESALQLGRKTLVIDLDPQG
                     NATRVLAKTGDLAEITYTVTEAFQEGSLEPAITNISENLDLIPANTAFRNLTKILMTK
                     FPSNEFDQINYLNTLLKPLKEKYDAIYIDVPPTISDFSDNAMLAADYCIIVLQTQELS
                     LDGAQTYIAYMQYLADTYDNDLQVLGIIPCMLRPGGRVDNKVLEQAKELYGGNVLNTV
                     VKYQERLKVYDVEGIKISHNYTGKADGWDVKAHKVFIDVLNELDQHQLVLEELEG"
     CDS             6219..7724
                     /codon_start=1
                     /transl_table=11
                     /product="repS protein, putative"
                     /translation="MKVSDVISVILKSGIREYKYLNSKIKPIGYKAEGKKGAIFGFRS
                     KELMTESRGIVLTSQEALAENEDKFTHWTPNVYSYGAYADDNRTIVKGHNERNLQQIN
                     TFVIDFDRSLGEILDSQMILDAAIDLELMPTLILETPGGFQAYFILENAWYISSKNNY
                     QSIEVAKRVSENLRKAFAEVLPSVDLGCNHFGIARIPRTDNVVYYYPALTHDMQQLIQ
                     WSMKFEPKRTHKKPNLNVVAVKMNQIKEQWVKVLIDNPQVVGTKGKLGRNNVIFTLSL
                     AYYASKIEQDRCFDDMDVFNSSLNYPLSVSEIKRIVKSAYSGKYKGASKTYVQELVSN
                     WGLESLSEEKMFTQQRNTWYKFKKERHKRKKSHLSEWKKDILDYLETQCYRYRPEVSM
                     KKTDLQAAVTFNGQSIPKRSLDRALQELVAEGKLFVQTKAGRGGGLVVATRKALIRTV
                     IQVKQQVKYAYKQGIKTFFKEADMLVRLFEQTDKNSQRAREYKQLKLWNTG"
     misc_feature    7866..9182
                     /gene="prgZ"
                     /note="pheromone binding protein, truncated"
     misc_feature    9136..9944
                     /note="insertion sequence:IS1216V"
     gene            9204..9890
                     /gene="tnp"
     CDS             9204..9890
                     /gene="tnp"
                     /codon_start=1
                     /transl_table=11
                     /product="IS6-like element IS1216 family transposase"
                     /translation="MTMNPFKGKQFQQDVIIVAVGYYLRYNLSYREVQEILYDRGINV
                     SHTTIYRWVQEYGKLLYQIWKKKNKKSFYSWKMDETYIKIKGKWHYLYRAIDADGLTL
                     DIWLRKKRDTQAAYAFLKRLVKQFDEPKVVVTDKAPSITSAFKKLKEYGFYQGTEHRT
                     IKYLNNLIEQDHRPVKRRNKFYRSLRTASTTIKGMEAIRGLYKKTRKEGTLFGFSVCT
                     EIKVLLGIPA"
     misc_feature    9945..10466
                     /gene="rep"
                     /note="replication initiation gene, 3'-end lacked"
     misc_feature    10577..11385
                     /note="insertion sequence:IS1216V"
     CDS             complement(10631..11311)
                     /gene="tnp"
                     /codon_start=1
                     /transl_table=11
                     /product="IS6-like element IS1216 family transposase"
                     /translation="MNPFKGKQFQQDVIIVAVGYYLHYNLSYREVQEILYDRGINVSH
                     TTIYRWVQEYGKLLYQIWKKKNKKSFYSWKMDETYIKIKGKWHYLYRAIDADGLTLDI
                     WLRKKRDTQAAYAFLKRLVKQFDEPKVVVTDKAPSITSAFKKLKEYGFYQGTEHRTIK
                     YLNNLIEQDHRPVKRRNKFYRSLRTASTTIKGMEAIRGLYKKTRKEGTLFGFSVCTEI
                     KVLLGIPA"
     misc_feature    11387..11804
                     /gene="rep"
                     /note="replication initiation gene, 5'-end lacked"
     gene            11940..12587
                     /gene="cat"
     CDS             11940..12587
                     /gene="cat"
                     /codon_start=1
                     /transl_table=11
                     /product="chloramphenicol acetyltransferase"
                     /translation="MTFNIINLETWDRKEYFNHYFNQQTTYSVTKELDITLLKSMIKD
                     KGYELYPALIHAIVSVINRNKVFRTGINSEGNLGYWDKLEPLYTVFNKETEKFSNIWT
                     ESNASFNSFYNSYKNDLFKYKDKNEMFPKKPIPENTVPISMIPWIDFSSFNLNIGNNS
                     RFLLPIITIGKFYSKDDKIYLPFSLQVHHAVCDGYHVSLFMNEFQNIIDNVNEWI"
     gene            12902..13300
                     /gene="mobC"
     CDS             12902..13300
                     /gene="mobC"
                     /codon_start=1
                     /transl_table=11
                     /product="relaxase accessory protein"
                     /translation="MSEHDNNLASDLSVGGNRKPNRKEPKQISFRVNEGEYEKLRSSA
                     ETLNMSVPSFVKKKAQGSRLVAPKLDKETRQSIAKDLGSMGANVNQIAKWFNQHKEQA
                     VNLPEQKYDDLIKQFDDFKKELHEIWQQLK"
     misc_feature    13282..13806
                     /gene="mobA"
                     /note="relaxase, 3'-end lacked"
     misc_feature    13807..14615
                     /note="insertion sequence:IS1216V"
     CDS             13881..14561
                     /gene="tnp"
                     /codon_start=1
                     /transl_table=11
                     /product="IS6-like element IS1216 family transposase"
                     /translation="MNPFKGKQFQQDVIIVAVGYYLRYNLSYREVQEILYDRGINVSH
                     TTIYRWVQEYGKLLYQIWKKKNKKSFYSWKMDETYIKIKGKWHYLYRAIDADGLTLDI
                     WLRKKRDTQAAYAFLKRLVKQFDEPKVVVTDKAPSITSAFKKLKEYGFYQGTEHRTIK
                     YLNNLIEQDHRPVKRRNKFYRSLRTASTTIKGMEAIRGLYKKTRKEGTLFGFSVCTEI
                     KVLLGIPA"
     misc_feature    14616..16367
                     /note="type VI secretion protein, 5'-end lacked"
     CDS             16384..16728
                     /codon_start=1
                     /transl_table=11
                     /product="hypothetical protein"
                     /translation="MKKVLPFIALVGLLLLSGCGTDMKKILTSDGGKWEGTGFGVSTQ
                     FTFYKDGEVSLLESGSSYSGTYSYNDKEEKLTIDISNIGKNIFSDVKEKNGKITAKYG
                     KNKISLEKVKEK"
     CDS             16740..19091
                     /codon_start=1
                     /transl_table=11
                     /product="hypothetical protein"
                     /translation="MNKKLLIKTALLFLVGCFFVVTQTTAVNAAPKPDENKVIVTEPT
                     TNVDTIYDTYKDNAFELMTKEKEKDKPWSTGISEAVVNASAAVKTFVWAGVKGLGEFN
                     AVMVKTLFSMDIITAIKQPIMNLTSSIATNMLGIAGTIGIAFVFVILGVKFIGQQRYK
                     RFFGIFLMTILIFTGLSVLKDANTSNSLFDMMFSVDKEVETAFVNINPVLGDVSVPMT
                     EKGKDKNGNEVEQKLSADQRAKSAGNLIASRVFYTNVYEPYLLMNYGTSDVNKIRKKT
                     VKYKDKEYDRINLLLDNDMNSEENDKLMEEVVNYESKDLKNRSIMYYNNWTNTFYGLF
                     YLVVNFIQTVVYFLLSFLRLIIAVIQLFLLPLLPLLLFAGLFLTETNVFANYFKTFGM
                     TIFMKGMVGFATIFFASFLSLGFQLSNQTENVWQKILTILIYLLTPLGLYVFRKFFAN
                     LVTGRVSLSDGVGFIGNPFGTEANMRRAAKEQKQENKERRKQAQEERKAAIKKRQEEA
                     RKHGKAETGLKQRPLNKEQEKRSALRRELKPRPQHKAPNAIEKAQEGLRQAHEKGRMQ
                     EQKSEEQLKRQQHESARQKEYEKDRLKKQESLKKINDQSDESTNLTALRNQNRRTGQR
                     SQKRETGHQTLMKRQGEKVLQPTNKPKDMKKQVVARSPRRTGQPTTRQNIQSKVAAQT
                     VKRSGGTLGSNPAYRRPEVRKKMDQVKQVTQVDVPQTHSTPQRVQPKVNEPITRMNRH
                     NTPIIKKEKRTKQSPVVRRERKKPGTQKITNKPKGVRQPRARK"
     CDS             19078..21336
                     /codon_start=1
                     /transl_table=11
                     /product="type VI secretion protein"
                     /translation="MQGNNLFNNGLLQPKKPPIEQEQQKMTRYHQLRLVFGLVGVLLY
                     PFAILGSIPLLIGLAVDKRDKAANVFDMDYESFLKRNSIVFLSFSAVLFVINVFAFIL
                     WIPRGYLSAYLLFPLNLLHTALRFNWETIVALLIGSSGMGAIFLAFSSFVAKRKVISK
                     EDERKKVTESKEYKNRQKNKFEESQRFTDEQEKEYQEAVESVDIDKYKELSNQLLLGM
                     SEFGLSYIMNFSEFNQHALIPATTGSGKTTLLQLLVQHAVKFNFPVILIDGKGARDTL
                     ESMREIAKFYDKEVHAFTDDGDMRYNPVEHGNDISIRDKLVSLAETESVFYSGAAKAL
                     LQVTIQLLDEFKGAKVTLSGDTRTTETVERSLPFVQRFLLPRNVLHLFADAILPNNPK
                     LFEIEVEKKIQQPKKKSVKEGSEILPDSDLDKEEKEEDSQIKNSKFRNISQLGIAQKE
                     TETIVLNPETLDLDSYYLLLKRNLRYLPTDEETGENIKQKLFERLFIRYEHKDSPFYL
                     YATSEALQTNINMLLDSELGKLFDTKNAKNVLDVQEIVNQRKLVYVSFNGLIYKEYIR
                     TLAQMLVGDVNYFASEMYRKNVKREVLVIFDEPASYLNETFIDMVNKGRGAGVYGIFT
                     PQTMADIAKLGDKLMEQLVGNVNTLFIGKTNEKGEAEYWSETMGTYQDIDVTSVTEQE
                     DGYSDVGKSDWSGDRGTKRNVDRFKISPNKIKELRTGEFIIYRTAENVNLPPQKVYVR
                     NALEWLQKSNSK"
     CDS             complement(21338..21508)
                     /codon_start=1
                     /transl_table=11
                     /product="hypothetical protein"
                     /translation="MGVLTHVERKWSGILQAEKAFYTKRRGHATTIYNSTHFPVVFLS
                     ISMMFPKFDTLY"
     CDS             21518..21676
                     /codon_start=1
                     /transl_table=11
                     /product="hypothetical protein"
                     /translation="MVRNFATTKKIPSAEDKQNRVKNRMSKVIEVIKNKEKSSKDKVQ
                     KINNYPLR"
     CDS             21915..22643
                     /codon_start=1
                     /transl_table=11
                     /product="ArsR family transcriptional regulator"
                     /translation="MILLCLLHELRVVSVKQLIDFCQFDNMAKKSSVYGNLKKLKEKN
                     LVECSQIGSTKFYYLTKEGHNYIGGYYTLPKVPEYNLQHHLQINDYLIKMLELCNNHP
                     HLKAVVSERRKVYEVKDEKKNQKGVKYFVPDFIFMFLDSIGREVEWQFEIELTLKTKR
                     RYSQGVFPKYIKHLKNYEDARLIYVTPSSIIKEELDMFKEYFIDKEGDEYKEVFDRLH
                     VFSAEEFESELKRLLEKDKFINWE"
     CDS             22649..23137
                     /codon_start=1
                     /transl_table=11
                     /product="hypothetical protein"
                     /translation="MRRIEKEFNKKLASYERELKKLGCLDDETGLIPISKRRWHVIWW
                     QPVTLAKTIVRSFRLTLDNENLCILGDVEITIYHDGTYGISKEAVPIFINDLLSLKKL
                     ITIFYETPFNLNFEKIRCVNFNRYCVSIPEIYVEKFEVLISYLIILSSCLYEVKKHVE
                     YD"
     CDS             23729..23995
                     /codon_start=1
                     /transl_table=11
                     /product="hypothetical protein"
                     /translation="MLTTKEKNRLKKMVEGNKTFHYSYVDRLRQDVRYYVNQCESAVK
                     ARESMEILEFIYSLFSDKELPEWYTEPDLENDKKSIEKLERWAA"
     CDS             24028..24528
                     /codon_start=1
                     /transl_table=11
                     /product="molecular chaperone DnaJ"
                     /translation="MKFIKDVTTLEELKRVYKKLALKYHPDMGGTDKEMAQINNEYEA
                     LFDKLKNTHKNKEGEYYQKETTETPQEWQEIIHKLLTLKMENVSIEVIGAFLWVSGNT
                     KPYKEELKALNMKWSNNKKSWYLAPDGYKKRSKKKYNMSDIRNMYGSQVVKEEQAKQK
                     TLTATA"
     CDS             24541..24789
                     /codon_start=1
                     /transl_table=11
                     /product="RNA-binding protein"
                     /translation="MEQRRPVIHTLKIETEFFKAVKERRKTFEIRKNDRNFQVGDILI
                     LEEYMNGMYLDDECEAEVIYITDYAQREGYVVLGIELH"
     gene            24865..25281
                     /gene="ssb"
     CDS             24865..25281
                     /gene="ssb"
                     /codon_start=1
                     /transl_table=11
                     /product="single-stranded DNA-binding family protein"
                     /translation="MIKTSAVGRLTKSSELRVTSTGKAVANFALACKRERLDKDGNAQ
                     TTFIQCVIWGKPAEVLAKYTQKGSLIAVNGELQSRSYDDQQGQTHYVTELVVAGFEFL
                     ESKETVQNREQKQQMPEMANAEPFYGMEDMEPPVYQ"
     gene            25305..25889
                     /gene="yncB"
     CDS             25305..25889
                     /gene="yncB"
                     /codon_start=1
                     /transl_table=11
                     /product="endonuclease yncB"
                     /translation="MKKLIGKKWLLLTAVATFLLSGCASLEQKAQDSVKEVTENVTQT
                     ISNDQRIPADFVRHVDGDTTVLKIDGKEQKVRFLLIDTPETVKPKTKVQPFGLEASKR
                     TKELLSTASEITFEYDKGDKTDRYGRALGYILVDGTLLQKTLVSEGLARVAYVKEPNT
                     KYLAELEQAQEQAKNEALGIWSIPGYVTQRGFSK"
     CDS             26000..26266
                     /codon_start=1
                     /transl_table=11
                     /product="addiction module antitoxin, RelB/DinJ family
                     protein"
                     /translation="MATTKKKPIHVNVDENLKEEAEQLFDDLGLNMTSAITIFLKQSI
                     NEQAIPFMINKGNKETLQALKDIKEGNVHGGFSSVEDLMEDLNA"
     CDS             26259..26534
                     /codon_start=1
                     /transl_table=11
                     /product="addiction module toxin, RelE/StbE family
                     protein"
                     /translation="MLEIFYTNQFKKDFKKAKKQGKNLEKLKEVLVLLQEQQTLPPKY
                     KDHALTGNYIGTRECHIEPDWLLIYKIDGDKLILTLARIGSHSELFR"
     CDS             27339..27524
                     /codon_start=1
                     /transl_table=11
                     /product="hypothetical protein"
                     /translation="MNELQLKLDLEKAQLEYQKLSQAINENDTVTLLLNYGCLKNAND
                     RLNQLSFLLNHIEWKDV"
     CDS             27554..27700
                     /codon_start=1
                     /transl_table=11
                     /product="hypothetical protein"
                     /translation="MTIVETLEVAVYVYAESEEQAHELVSNMYYDQEIILTEDNHETT
                     EFII"
     CDS             27932..28711
                     /codon_start=1
                     /transl_table=11
                     /product="pcfK-like family protein"
                     /translation="MDFQNIQTVKELTYALKQYNQNLATTIFDDTQGYISVAFKKDKI
                     EKNGNDFQFLCFYPNYEVALYPVVTLLSYLEKLPEKATVAIKDPDGNYSSLYLTIDET
                     IDKGTKYKWLVISDRLSYERFYLTSQLTIQEQALEKMLKELETEPNNRLEAIQDWLCQ
                     QTDKDLLTGILKEDRTLKGAEAYCIQKAYEIRNGNGAMASHITVFNWVREYYTLDELP
                     TDKPKIQATIKSDYINQKIQRPKPVETKNNNEIDLFEGEDF"
     CDS             28711..29970
                     /codon_start=1
                     /transl_table=11
                     /product="pcfJ-like family protein"
                     /translation="MNTNDYVENKLQPPRAFFEWCYTSFRTYVWKNKNETIVASTRKH
                     DWIIEKKLRKNSRLTFYDSSNCFQIVLSTSKRIEVQTYKVISEYENGVQCFREQLECI
                     EIFSNNQHIKIGKICLPVYYGYNMGIALYPNEWKKRLERVSELKYLNLERLNVDNLAT
                     TYKYRTLIEFAQKINAHKLAYDVMSGAVDMRILTKNCLRKYKTFLKNTDNSLKEIQLK
                     QTFESLNIPMVKGIEKYVLKSDISDFPNEIGAVKFQNWLVKQGKSFKYYQDYLNMLTL
                     LKIEINKRNQLPPDLEVAHDCAVDRINQVNYEERDKEIKERLEQLRKYERDIDGFTFV
                     LPKRANDIKKEGKALNHCVASYISRHAKGETTIIFVREKKNPQKSYFTLEYNYNRVVQ
                     LQGKKNRQKVPDELKQAVDKWVKVIKD"
     CDS             30619..31347
                     /codon_start=1
                     /transl_table=11
                     /product="hypothetical protein"
                     /translation="MTRLEQAQGKLQRLKRESEETHRLIRAEHDRIPFGQPNIIGRGD
                     IYKKVNGYHDRAIKLLKEQEKQEKRVEMLEKVEDFKEKNELIKDVHVVGKSSYATVGA
                     KTSVNNIDYFKNELKELEKANEKAKAYNKTKPAIKARTYGAAITKLKNKIATLEQMKE
                     ADENKVVSERTKELIESGAVTQWKKKPIFYFVKGLRKVALEIDENGEFFISNYYPACT
                     DADKEFINKLLDPAAESTKKETFC"
     CDS             31558..31968
                     /codon_start=1
                     /transl_table=11
                     /product="hypothetical protein"
                     /translation="MANETLKKEACYRMMLADVSSSVIDEFMKTGKCHYTSNYFQGEN
                     ILVTEEIEEIIKTAEKKYGFLVYYITENKTADGQRFLSLFYVGRDTSDWLYCHRDLES
                     YRQYVYVVNTTNPAFSEFGMIQFDPILGSLLRTA"
     CDS             32054..32392
                     /codon_start=1
                     /transl_table=11
                     /product="hypothetical protein"
                     /translation="MSMEIRELTIIEDPCFYQYTTIKELESFNTSELTIALSVVRKEQ
                     RRLKEKVYHSGSGDQVDKNNVKLINKYRANLEKLLFIKQGYIPDAITQNMIDTLIKNN
                     KKSIQKIQKG"
     CDS             32441..32614
                     /codon_start=1
                     /transl_table=11
                     /product="hypothetical protein"
                     /translation="MTEKIDLKKLYHESKKERTEKQTKMERALEGVVYGFPRNTADDP
                     ILKITMSQENTNG"
     CDS             32858..33070
                     /codon_start=1
                     /transl_table=11
                     /product="hypothetical protein"
                     /translation="MKKYKELKEVEIQAISGGVAVTPPKGAFPNGDFKPWNVPSGTTF
                     PWQGACPVGSVTAGYIGGGQNLCRRP"
     CDS             33167..34144
                     /codon_start=1
                     /transl_table=11
                     /product="peptidase family S41 family protein involved in
                     bacteriocin resistance"
                     /translation="MKIFKYLFTLGCLFFLGIYILHQSNQYLSLDTRSVDAVQIMSQS
                     GIIENQKKWASTLSNYNYGKSVKNISELNKLLIRGNKHSSILNVSAESMESDLNTKEN
                     LPSSMEIEGLSVISVPGLYTTNNEFRNNYSNTLAKLIDSAKGDIVLDLANNSGGDVVP
                     MIIGASSLIPTGKILNSIDKNGNKFPIYLESNKLFGGITNYLEDSSKQLKTQKYSFKK
                     SKKVSVIISDRTASAAEVLTLVLKTNPNVTVLGTPSAGYTSWNETAVLPNKDNPSNFW
                     YMIYTAGYFETIKNHEVFNNTKIIPDVEVRSAYLDIANKQLIEAIRRIK"
     misc_feature    34166..34974
                     /note="insertion sequence:IS1216V"
     CDS             complement(34220..34900)
                     /gene="tnp"
                     /codon_start=1
                     /transl_table=11
                     /product="IS6-like element IS1216 family transposase"
                     /translation="MNPFKGKQFQQDVIIVAVGYYLRYNLSYREVQEILYDRGINVSH
                     TTIYRWVQEYGKLLYQIWKKKNKKSFYSWKMDETYIKIKGKWHYLYRAIDADGLTLDI
                     WLRKKRDTQAAYAFLKRLVKQFDEPKVVVTDKAPSITSAFKKLKEYGFYQGTEHRTIK
                     YLNNLIEQDHRPVKRRNKFYRSLRTASTTIKGMEAIRGLYKKTRKEGTLFGFSVCTEI
                     KVLLGIPA"
     misc_feature    34975..35420
                     /note="transcriptional regulator, 3' end lacked"
     CDS             complement(35650..38568)
                     /gene="tnp"
                     /codon_start=1
                     /transl_table=11
                     /product="Tn551 transposase"
                     /translation="MAMKRILTTSQREQLLSVDHLSEEDFKAYFSFSDYDLEVINQHR
                     GKVNKLGFAIQLCLARYPGCSLSNWPIKSTRLTSYVSRQLHLDAIDLNSYDHRNTRAN
                     HFNEILEVFNYHRFGSANTQKQLIEYLIELALENDDSIYLMKKTIDFLTRKRIIFPSI
                     ATLEDIISRCRDKAENNLFSILLCSLTDIQIEKLESLFQIYEETKITKLAWLKDIPGK
                     ANPESFMSICKKVEVIASMGLGTINVSHINRNRFLQLARLGENYDAYDFSRFELEKRY
                     SLLIAFLVNHHQYLIDQLIEINDRILASIKRKGTRDSQEQLKEKGKLATKKLEHYASL
                     IDALHFAKDNDSNPFDEIERIMPWEDLVQDGEEAKKITGNKNHGYLEMVRNKANYLRR
                     YTPMLLRTLSFKATPAANPVLMALTQLTDLHNSGKRKIPADTSTDFVSKKWKSLVRPE
                     EGKIDRSYYELVAFTELKNNIRSGDISVEGSMIHRNIDDYLVDLSACIDSETIPDTFE
                     DYLKDREIILDLQLQFYSTVDKRISRANLKKLEKVTPSEAEIYRKKLYSIIPKIRLSD
                     LLIEVDSWTNFSQEFSHDSTGKPPSEQERKIIFAALLGLGMNIGLEKMAQSTPGISYS
                     QLANAKQWRFYKEALTRAQSVLVNYQLKLPVADFWGEGKTTASDGMRVPVGVSALKSD
                     VNPHYKSMEKGATMIRSINDRHTTHHIEVASTNTREATHTLDGLLYHETDLDIEEHFT
                     DTNGYSDQVFGMTALLGFDFEPRIRNIKKSQLFSIKSPSYYPNLSEDISGKINVKIIE
                     ENYDEIKRIAYSIQTGKVSSSLLLGKLGSYARKNRVALALRELGRIEKSIFMIDYITD
                     SELRRRITHGLNKTEAINALARELFFGRRGKFMERDIRRQLQSASALNVLINAISIWN
                     AVYLQAAYNYLVKIDPEVTKYMKHVSPINWEHITFLGEYKFDLLSIPKHLRELNIKNK
                     "
     gene            complement(38572..39126)
                     /gene="tnpR"
     CDS             complement(38572..39126)
                     /gene="tnpR"
                     /codon_start=1
                     /transl_table=11
                     /product="resolvase"
                     /translation="MIFGYARVSTDDQNLSLQIDALTHYGIDKLFQEKVTGAKKDRPQ
                     LEEMINLLREGDSVVIYKLDRISRSTKHLIELSELFEELSVNFISIQDNVDTSTSMGR
                     FFFRVMASLAELERDIIIERTNSGLKAARVRGKKGGRPSKGKLSIDLALKMYDSKEYS
                     IRQILDASKLSKTTFYRYLNKRNA"
     CDS             complement(39345..39476)
                     /codon_start=1
                     /transl_table=11
                     /product="hypothetical protein"
                     /translation="MSRFCKFGKLHVTKGNVDKLLGILLTASKELKRSLAPTGNLYR"
     gene            complement(39481..40218)
                     /gene="ermB"
     CDS             complement(39481..40218)
                     /gene="ermB"
                     /codon_start=1
                     /transl_table=11
                     /product="erythromycin resistance transferase"
                     /translation="MNKNIKYSQNFLTSEKVLNQIIKQLNLKETDTVYEIGTGKGHLT
                     TKLAKISKQVTSIELDSHLFNLSSEKLKLNIRVTLIHQDILQFQFPNKQRYKIVGNIP
                     YHLSTQIIKKVVFESHASDIYLIVEEGFYKRTLDIHRTLGLLLHTQVSIQQLLKLPAE
                     CFHPKPKVNSVLIKLTRHTTDVPDKYWKLYTYFVSKWVNREYRQLFTKNQFHQAMKHA
                     KVNNLSTVTYEQVLSIFNSYLLFNGRK"
     CDS             complement(40343..40426)
                     /codon_start=1
                     /transl_table=11
                     /product="leader peptide"
                     /translation="MLVFQMRNVDKTSTVLKQTKNSDYADK"
     gene            complement(40968..41762)
                     /gene="aph(3')-III"
     CDS             complement(40968..41762)
                     /gene="aph(3')-III"
                     /codon_start=1
                     /transl_table=11
                     /product="aminoglycoside 3'-phosphotransferase"
                     /translation="MAKMRISPELKKLIEKYRCVKDTEGMSPAKVYKLVGENENLYLK
                     MTDSRYKGTTYDVEREKDMMLWLEGKLPVPKVLHFERHDGWSNLLMSEADGVLCSEEY
                     EDEQSPEKIIELYAECIRLFHSIDISDCPYTNSLDSRLAELDYLLNNDLADVDCENWE
                     EDTPFKDPRELYDFLKTEKPEEELVFSHGDLGDSNIFVKDGKVSGFIDLGRSGRADKW
                     YDIAFCVRSIREDIGEEQYVELFFDLLGIKPDWEKIKYYILLDELF"
     misc_feature    41855..42323
                     /note="streptothricin acetyltransferase; contains 63 bp
                     deletion"
     gene            complement(42332..43240)
                     /gene="aadE"
     CDS             complement(42332..43240)
                     /gene="aadE"
                     /codon_start=1
                     /transl_table=11
                     /product="streptomycin adenylyltransferase"
                     /translation="MRSEKEMMDLVLSLAEQDERIRIVTLEGSRANINIPKDEFQDYD
                     ITYFVSDIEPFISNDDWLNQFGNIIMMQKPEDMELFPPEEKGFSYLMLFDDYNKIDLT
                     LLPLEELDNYLKGDKLIKVLIDKDCRIKRDIVPTDIDYHVRKPSAREYDDCCNEFWNV
                     TPYVIKGLCRKEILFAIDHFNQIVRHELLRMISWKVGIETGFKLSVGKNYKFIERYIS
                     EDLWEKLLSTYRMDSYENIWEALFLCHQLFRAVSGEVAERLHYAYPEYDRNITKYTRD
                     MYKKYTGKTGCLDSTYAADIEERREQ"
     CDS             complement(43273..44007)
                     /codon_start=1
                     /transl_table=11
                     /product="putative methyltransferase"
                     /translation="MKENKYDDNIFFQKYSQMSRSQKGLAGAGEWETLKKMLPDFKGK
                     RVLDLGCGYGWHCIYAMENGASSVVGVDISHKMLEVAKGKTHFPQIEYECCAIEDVDF
                     PEESFDVILSSLAFHYVADYENLIKKIYRMLKAGGNLVFTVEHPVFTAHGTQDWYYNE
                     KGEILHFPVDNYYYEGKRTAMFLEEKVTKYHRTLTTYLNTLLSNSFIINQIVEPQPPE
                     NMMDIPGMADEMRRPMMLIVSAKKKM"
     CDS             complement(43988..44857)
                     /codon_start=1
                     /transl_table=11
                     /product="hypothetical protein"
                     /translation="MVGNVIQIVTEKLSSLPFIEGIVLGGSRARGTHTENSDIDIGIY
                     YNSDSFDLTAINQIATELDDKNRNNLVVPPGAWGDWINGGGWLFINGYHVDLILRDIK
                     RVEQIIKDTEQGIVTANYQTGHPHGYISAMYRGELAISKILYAKNESLCELKKQAEIY
                     PTALKKSLMNFFIFEAEFSLMFVKANAGVEDKYYIAGHVFRIISCLNQVLFACNNAYC
                     INEKKAIKLLETFEYKPEKYAERVNHIFEVLGLSLFECYDMTEKLYKEVNEIVSEINN
                     FLNEESSDERKQI"
     CDS             complement(44872..45096)
                     /codon_start=1
                     /transl_table=11
                     /product="hypothetical protein"
                     /translation="MTTAEMIKELCEQMNISVSELARRIGQTPQNFNKKLQRETVTLD
                     ELKAIADVLGVKFVQAFILPDGEEIKISNE"
     CDS             complement(45239..46783)
                     /codon_start=1
                     /transl_table=11
                     /product="putative DNA recombinase"
                     /translation="MVIPARKRVGSTAAKEKIKKLRVAAYCRVSTETEEQNSSYEVQV
                     SHYTEFIKKNNEWEFAGIFADDGISGTNTKKRDEFNRMIAECMDGNIDMVITKSISRF
                     ARNTLDCLQYIRQLKDKNISVYFEKENINTTDAKGEVLLTIMASLAQQESQSLSQNVK
                     LGLQYRYQQGKVQVNHKRFMGYTKDEDGNLTIVPEEAEIIKRIYREYLEGQSLVGIGR
                     ALEKDGILTAAGKPRWRPESVKKILQNEKYIGDALLQKTVTVDFLTKKRVKNEGHVPQ
                     YYVENSHEAIIPKELFLQAQEEIHRRSNIYTGEGKNKRIYSSKYALSAITFCGDCGDI
                     YRRVYWNIHGRKEFVWRCVTRIEQGPEVCKNRTVKEDELYGAVMTAINKLLAGGNNMI
                     KTLEENIHAVIGETTEYQISEINNSLEEKQKELIKLANKGQDYDHLADEIDELRDKRQ
                     ILLVEDASLSGENERINELIEFIRKNKFRTLEYDDKLVRKIIQSVTVYEGHFVIAFKS
                     GIEMEI"
     CDS             complement(46803..47219)
                     /codon_start=1
                     /transl_table=11
                     /product="putative DNA recombinase"
                     /translation="MAYIPYGYKIQDGVVTVDEKAAGQVKVFFEKYISGLSLTVAGEQ
                     AGIEKTHSVMGRILKNVNYLGNDTYPAIIDKEIFDKAEEVRDKRAKDLGRVVELAAFT
                     SPPPKERFKMKKADNKMPVDPFERAEYLYSLIESEE"
     CDS             complement(47220..47546)
                     /codon_start=1
                     /transl_table=11
                     /product="putative DNA recombinase"
                     /translation="MEERNTLIALMSKGFLEPALFNQERNVLDSEIKNLTTEKTNLVT
                     NSASGVLRANEIKDLINYVSADNFNGDYTEELFEEFVVNIIVNSRDELTFNLKCGLSL
                     KEKVVR"
     CDS             complement(47550..47717)
                     /codon_start=1
                     /transl_table=11
                     /product="putative DNA recombinase"
                     /translation="MLFLRDGEIKATLTTMMNKLAFSHKLILEPLFKSVSQIDEESDR
                     ERMDAIDKLME"
     CDS             complement(48013..48705)
                     /codon_start=1
                     /transl_table=11
                     /product="putative type I topoisomerase"
                     /translation="MSTVILAEKPSQALAYASALKQSTKKDGYFEIKDPLFTDETFIT
                     FGFGHLVELAEPGHYNEKWQNWKLESLPIFPDRYDFEVAKDKGKQFKIVAELLKKANT
                     IIVATDSDREGENIAWSIIHKANAFSKDKTYKRLWINSLEKDVIRSGFQNLQPGMNYY
                     PFYQEAQTRQIADWLIGMNASPLYTLNLQQKGVQGTFSLGRVQTPTLYLIYQRQEAIE
                     NFKKEPFFLNNS"
     CDS             complement(48721..49323)
                     /codon_start=1
                     /transl_table=11
                     /product="putative DNA recombinase"
                     /translation="MAKIGYARVSSKEQNLDRQLKALEGVSKVFSDKLSGQSVERPQL
                     QAMLNYIREGDIVVVTELDRLGRNNKELTELMNQIQIKGATLEVLNLPSMNGIEDENL
                     RRLINNLVIELYKYQAESERKRIKERQAQGIEIAKKKGKFKGRQPKFKENDPRLQHAF
                     DLFLNGCSDKEVEEQTGINRRTFRRYRSRYNVTVDQRKKQ"
     CDS             complement(49337..49507)
                     /codon_start=1
                     /transl_table=11
                     /product="hypothetical protein"
                     /translation="MKKFIYRVLENDEVVAIFNEQQYAQDFIAYEKTISDKQFEIEKV
                     DIADWLLQPREF"
     misc_feature    49756..50564
                     /note="insertion sequence:IS1216V"
     CDS             49830..50510
                     /gene="tnp"
                     /codon_start=1
                     /transl_table=11
                     /product="IS6-like element IS1216 family transposase"
                     /translation="MNPFKGKQFQQDVIIVAVGYYLRYNLSYREVQEILYDRGINVSH
                     TTIYRWVQEYGKLLYQIWKKKNKKSFYSWKMDETYIKIKGKWHYLYRAIDADGLTLDI
                     WLRKKRDTQAAYAFLKRLVKQFDEPKVVVTDKAPSITSAFKKLKEYGFYQGTEHRTIK
                     YLNNLIEQDHRPVKRRNKFYRSLRTASTTIKGMEAIRGLYKKTRKEGTLFGFSVCTEI
                     KVLLGIPA"
BASE COUNT    17318 a   8627 c   9157 g  15462 t
ORIGIN      
        1 aagttggcga taaagttttg gtgacaaaaa ttgatcgatt ggccagaagt atcgttgatt
       61 taaattcaat tatttctaca ttaaatcatg aaggtgtgac tatttctttt ttagatgatc
      121 acttaacatt tgaacctgat aagaaggact ctatgcaaac gttaatgatg aatatgctgg
      181 gtagctttgc gcaatttgaa agagatttaa tcgtgacgag aacgcaagaa gggaaacagt
      241 ggcatcgagc gaacaataaa aattatcgag aaggacgtcc gaaaagagtt ctaaatgata
      301 aatacaaaca tgcactagag ctaatggaaa caaacagcat gcgagaagtg gaaaggaaaa
      361 caggtatttc tttatctact ctcaaacgaa tcaagaaaca agcaaaggaa gaacagttac
      421 ttaatgagaa ataattcagg agtagttata atggaaaata gagagaaaat tattcaattg
      481 ttcaaaaatc ctttagtaac aggttatggg attgagataa tgtcaaacgg gcgactttat
      541 tcagcaaact tccaaagata taagaatcga gcaaagaaag aagagaaccc attgattatt
      601 tttgagagca tgacagaaaa agttgagcag gtatttttag aattagctga agaagtcata
      661 cgaacgaacc ctaaaacaaa acaagaattc aatgaaatga ttagagaata tagttataag
      721 gagaatagca aatgatagct cgaaaaaaat atgatcattt tggtattgaa attggtatgt
      781 ggaaccgaga caatgtagta aataaaatag agtgtgattg tggccaacgg gccaataaag
      841 tacgaggcaa gcatgaattt tttgaatgtg ctgactgtgg tcgttgttac cataaagaac
      901 ttggagaata tgtgccactt gaaaatagta ataagggata aaaaagaaag aaggaaaaag
      961 ttatgaagaa taatcaaatg gaaatcaagt taaaggaaat catggataaa caaggaatga
     1021 caattgacga actgaaaaga aatgtacaaa tagacccagt attactagat ggaatgtaca
     1081 atgaaggact atttgatgat acaaaagtag gtgtacaaac aatcagtgag ttaatgattg
     1141 ccttaaatat ttcaaaaata aatgaattag taccaaaagt aaaataagaa actagaattt
     1201 agatttgaga gagcaattct aagccatttt cacaaatatt gatcggtagt tatgcaatga
     1261 aggtgtttta acgttcgctt ttacatgatt aaatggtgat ctgcaggcgg aaataataaa
     1321 aatatttcta tttaaatacg aataattttt tataccagga acatggtcaa acccgaaaag
     1381 acgaataatt agtttcgctt tgctcaactg gccttcaacg ttttagtttg gtttcccttt
     1441 cgtttagtca gctcaaccaa atgaaaagtt cttaggttgg gggaatctat acgacggccc
     1501 gaaaatagta ataagagata aaaatgaaaa aggacataac ctttacaaat attcaaggct
     1561 atgtcctttt taagactaaa ttttgtgatc aataagagga tgtccatatc cagcctcttg
     1621 ttttacttca gtagttaaag caaaagatgt cccgataaca cctagagcaa ctaaaagcaa
     1681 tgaacctagt gctaattttt tcataagaaa actacctcct ttctttttca ttatatttat
     1741 attaacatgt aattatatat atgttaatat aagatgagaa aaaaggaggt ttaaacatga
     1801 aaaaaaatat tctagaagaa tatagagcta ctaaaaataa aggagaagat tttttacatt
     1861 ggttattggt taggaaattg aatacctttg gaaaagtagt tatcgcgatt atattatggc
     1921 tgttgtggtt aaaatacgca ttcaatctag tattcatggt gaactttcta aaagtaatag
     1981 tattaattac aattatttac tggctggctg atatctactt gcgcgttaaa aacaaactaa
     2041 aaaaataatg actgtagatt tctgagctac tttaaattta aaataattcg gaaaactgaa
     2101 attttgttgt tgcaaaaaag aacgttagtt cgtataatgt aactcgaaag gacggttttt
     2161 tgcatgaaat ttgattattc caaagaacct cggagagatg ttctttgcat cgatgtaaaa
     2221 tccttttacg cgagcgtaga atgtgtagaa cgtggcttag atccccttaa aacaatgctt
     2281 atagtgatga gtggtgcgga taatgcaggc ggacttgtac ttgctgcttc gccaatggca
     2341 aaaaaagtcc tgggaatttc taatgtgact cgtaaagatg aagtgcctga tcacccagaa
     2401 ttgcttattg ttccaccaag aatgaattta tatatgaagc gaaatagtga aattaataat
     2461 ctgctcaaac ggtttgtggc agatgaagac cattctgttt ttagtgtaga tgaaagcttc
     2521 attgatataa ctgcttctct gaagtatttt aattgtgata ctgcttatcg attggccaaa
     2581 attattcaac gtgtcattta taaccatatg gggctatacg tcacgattgg cattggagat
     2641 aacccattgt tagcaaagct ggccctagat aacgaagcaa aaaatacacc aggttttgtt
     2701 gcagaatgga gatatgaaga tgtacaagaa aaagtttggt ctatctcccc tatcactgaa
     2761 ttttgcggga ttggcaagcg tatggctgct cgtttaaaga tgtcaggaat tgagtcgatt
     2821 tatgatttag cacaagcaga tccttatcta ttaaaacacc gctttggtgt catgggatta
     2881 caactgttcg cacatgcttg gggcattgat cgtagttttt taggagaaaa aagccaggtg
     2941 gccaaagaaa aatcattcgg taatagtcaa gtattaccta gagactatgc tcgaaaggat
     3001 caaattgaat tagtgctgaa ggaactttca gaccaggtag caaccaggtt gagaaattca
     3061 aattgtcaaa ctgaatgtgt ttcaattttt gttggttatt ctaaaggaca agttgatgga
     3121 ctgggcaggt ctcattggcg aaaacagctt aaaatcgctc gtagcaacaa cacaaaagtg
     3181 ttaaccgagc atgttttgaa actttttcga gaaaactatg ttcctggcat ggatattcga
     3241 aatttaggag tctcctttgg aaagctggtt tgggatacta cacttcaaat agatctcttc
     3301 tcccctcctg aagaacaaat aataaacaat cagttagact ttctaattga taaaattcgt
     3361 cagaaatttg gttttaaagc attgatccat gcgtcctcac ttcttgaagg ggcgacagct
     3421 gtgaatcgtt cgggcttagt tggtggtcat gcaggtggca acgtcggtct tggaggttaa
     3481 caaatgaaga aaactaaaaa ggaatttaca ccttataacg attatgtaga ccgccctttt
     3541 gatttgaagt ggccaactgc tttcccttta ggagagttgc aagcagcaat caaagaaacg
     3601 gatgaattta atgcacgaga gattgaaaga ctgccacagc aatctcaagt acaaatagaa
     3661 tacttattag aacgctcaat taaacaaaat aaagtgcttg aaatccagtt gaactcattg
     3721 gatgaatatg atcgtgtaaa accgcatgtg tttggtgttt tccgtggaat ggctgagttt
     3781 gatgttgttt taattagtga ttttcaaatc gatttctacg acataaggca cattaaaatt
     3841 cataactttt tgaaatggtc tgcagtagga actgtagaag agccttttat agatgtagaa
     3901 ttttcagaat taaccgaaga agaaagtaaa acaattgatg ctttcattaa cgactattac
     3961 agtgatggag atttttatga aaacatatga ttaccaagga aaactaatca aagaagatac
     4021 tactacaact agtattgcct atgtgcagtg ctcgtgtggc tgtcttgcaa gtagagtgtc
     4081 gagtgattta gacaagtata aatgctcgtt atgtaaacga atatacacga ttaagaagaa
     4141 ttctataatg cggaatcata aattataata taaaaaaaga gagtatatta aatactctct
     4201 tttttaggta taccagtata ctggtatacc taagttaaac ttactacttc tttaaaagtt
     4261 caatttgtgt gttatacata gaattgaatg cttcttgttg gcgagtagaa aattttgtgt
     4321 ttacataatt atctagcaag atgttcaaaa tatcatttac tgtggctttg ggcatgtttt
     4381 ctaaatcacc aagaaagggt tttaaagtgt ttattttaag attgactgaa ggagatattt
     4441 tttgagtcat agtagcttta tatcgtcgat ctactgtaga aggcttaaca tcactattat
     4501 ctgtgcttgt ttttttagat actgatgtag gttttgtagc aaaattattt gtagtatctc
     4561 ttgaaaaatt atcatttcct ttaacactaa catgcttttc ttctaaagaa gattttttct
     4621 tcttagtttt gataataggt tcgaaactat tactcatatt ttatccctcc aattcttcta
     4681 gtactagttg atgttgatct aattcattta atacgtcaat aaatacctta tgcgctttaa
     4741 cgtcccaacc gtctgcttta cctgtgtaat tatgactaat tttaattccc tcaacatcgt
     4801 agacttttaa acgttcttga tattttacaa cagtgtttaa tacatttcct ccatataatt
     4861 cttttgcttg ttctaatact ttattgtcta ccctaccccc aggacgcaac atacaaggaa
     4921 ttatacctaa gacctgtaaa tcattatcgt atgtgtcagc taagtattgc atataagcga
     4981 tatatgtttg agcaccgtct aaagataact cttgtgtttg aagaacaata atacagtaat
     5041 ctgctgcaag cattgcatta tcactaaaat ctgaaatagt tggtggaacg tcaatataaa
     5101 ttgcgtcata tttctcttta aggggtttta ataatgtatt taagtaattt atttggtcaa
     5161 attcgttaga cggaaatttt gtcattaaaa ttttggtgag atttctaaaa gcagtgttag
     5221 ctggaatgag atcaaggttt tctgagatat tggtgattgc tggttcaaga ctaccttctt
     5281 gaaaagcttc agtaacagta taagtgattt cggctaaatc tcccgtctta gctaatactc
     5341 tagtagcgtt tccttgaggg tctagatcaa ttactaacgt ttttcgtcct aattgtagtg
     5401 cactttcata tgcaagcatg gttactgttt tagttttacc aaccccacct ttaaaatttc
     5461 caataacata tacttttccc attgacaact cctccttagt atacttttga taacttaaaa
     5521 aaagtatacc accgctattt ttaattgtca ataaaaatta tttcaaaagt atactggagt
     5581 aaaagtatac tagtatacca agatactaaa gctaagtata ctggaagaaa agtatactag
     5641 tatactggta tactttcctt tagcaaacct tttaacaagc aagatttcta aagtatactg
     5701 gtataccttt gaataaaagt ttaagtatac cagtatactg tcacgataaa agcaacagta
     5761 taccagtata cttacgatca tattttggag tatactggta tactattgct aaagaaaata
     5821 aaaaataatg atttacaaat ttaattatgt acggtatttt ttaagagtat tgaatttata
     5881 aatattaaga taaaaaaata gagacggtaa cttacttgat cgccaaatca aataagttac
     5941 agaatcaaaa atgtacaccc attttcaatt cttttgcgtc cctggatgat aaactaccac
     6001 tactagttta tcagtatatt tgtagaacta gagagttagc cctctctttt cttggaaatt
     6061 ataccatagg atgagcgata tatcaacgtt ttcaagcata tttcagtgtg taatttaact
     6121 gataataaag agaaaaagcg atgtttcaag agagtggtgg tactggcgta ctgctactct
     6181 ctttttgtat ataaaaattc aagtaaggcg gtgagaagat gaaagtttct gacgttattt
     6241 cagttatttt aaaaagtggc attcgtgaat acaagtattt aaacagcaaa attaaaccaa
     6301 tcggctataa agctgaaggg aaaaaaggtg ctatttttgg gtttagatca aaggagttaa
     6361 tgacggaatc tcgtggaatc gttcttactt ctcaagaagc cttagctgaa aatgaagata
     6421 aatttactca ttggacccct aatgtttata gttatggtgc atatgctgat gataatagaa
     6481 ctattgttaa aggccacaac gaaagaaact tgcaacaaat caatactttt gtaatcgatt
     6541 ttgatcgctc actaggtgaa atattagatt ctcaaatgat tctcgatgct gcaattgatc
     6601 tggaactgat gccaacgcta attttagaaa ctccaggggg atttcaagcg tatttcattc
     6661 ttgaaaatgc ctggtacatt tcttcaaaaa ataattatca atcaatcgaa gtggccaaga
     6721 gagtatctga aaatttaaga aaagcatttg ctgaagtatt gccttcggtc gatttggggt
     6781 gcaaccattt tggtattgca cgtattccta gaacagacaa tgtagtctat tactacccag
     6841 cactgacaca tgatatgcaa caactaatcc agtggtccat gaaatttgag ccaaaaagaa
     6901 cacataaaaa accgaatctt aatgttgttg ctgtaaagat gaatcagatt aaagagcagt
     6961 gggttaaagt tttaattgat aatccgcaag tcgtcggtac taaaggaaaa ctaggacgaa
     7021 acaatgtaat ttttacttta tctttggctt actatgcgtc aaaaattgaa caagaccgct
     7081 gttttgatga tatggatgta ttcaacagtt ctttgaatta tcctctatca gtttcagaaa
     7141 taaagagaat tgttaagagt gcttactcag gtaaatataa aggcgcaagc aaaacctatg
     7201 tgcaagaact agtgtcaaat tggggattag aatcgttatc tgaggaaaaa atgtttacac
     7261 agcaaagaaa tacttggtac aaatttaaga aggaacgtca taaaagaaaa aaatctcacc
     7321 tttccgaatg gaaaaaagat attttagatt accttgaaac ccagtgttat agatatcgac
     7381 ctgaagttag tatgaagaaa acagatttgc aagcggctgt tactttcaat gggcaatcga
     7441 ttcctaaaag atcacttgac cgtgcactac aagaattagt ggccgaaggt aaattatttg
     7501 tacaaacaaa agccggtagg ggtggaggac tagtagttgc tactcggaaa gcattaattc
     7561 gtacagttat tcaagtaaaa cagcaagtca aatatgctta taaacagggt attaagacat
     7621 tctttaaaga agctgatatg ttagtaagac tgtttgaaca aactgataaa aacagtcaaa
     7681 gagccagaga atacaagcaa ttaaaactat ggaacactgg ataaatttaa acatgtcaac
     7741 tgccaataca ttatatttct tttatactta acagctatat aatttttgta ttattttttt
     7801 agttatttgt taaaattatt ttatacaagc cttattattt ggttagtaac ttttaacaac
     7861 ggagggtgat aaaaatgaag aagtacaaaa agttttgttt tttaggtgtt tggttattac
     7921 ctttggtttt agctagttgt ggtacaaata ctgctacaaa tgattcacaa gatataaccg
     7981 aaaaaaaagt agaacaggta gcgactttgg ctgcagggac acctgttcaa agtttagatc
     8041 cagcaactgc tgttgatcaa acgagtatga ctttattatc caacgtgatg gaaggtttat
     8101 atcgattaga tgaaaaaaat caaccgcaac cagcaattgc agctgggcaa ccaaaagtga
     8161 cgaataatgg caaaacatat accattgtga ttagagatgg cgctaagtgg gctgatggta
     8221 cacaaataac tgccagtgat tttgtggctg cgtggcaaag agttgtagat cctaaaacag
     8281 cttctccaaa tgtggaactg ttttctgcta taaaaaatgc caaagaaatt gcttcaggaa
     8341 aacaagcaaa agatacttta gcagtgaaaa gtattggtga gaaaacatta gaaattgaat
     8401 tagttgaacc aacaccttat tttactgatc tgttatcctt aacggcttac tatccagtac
     8461 agcagaaagc aattaaagag tatgggaaag actatggtac ttctcaaaaa tcaattgtaa
     8521 caaatggagc atttaactta acaaatttag agggagtagg cacttctgat aagtggacga
     8581 tttctaaaaa taaagagtac tgggatcaaa aagatgtttc tatggataaa attaacttcc
     8641 aagtagtcaa agaaattaat acaggaataa atttgtataa tgatggacaa ctagatgatg
     8701 cacctttggc tggggaatat gcaaaacaat ataaaaaaga taaagaatat tcaacaacat
     8761 taatggccaa tacaatgttt ttagaaatga accaaactgg ggaaaataaa cttttacaaa
     8821 acaaaaatgc ccgaaaagcg attagctatg ctatcgaccg ggaaagtcta gttgaaaaat
     8881 tactagataa tgggtccgtt gcttctgttg gcgtagtacc aaaagaaatg gcttttaatc
     8941 cagtaaataa aaaagatttt gctaatgaaa aattagtgga atttaacaaa aaaaaagcag
     9001 aagaatattg ggataaggca aaaaaagaaa ttgatttatc caaaaatact tctttagatt
     9061 tacttgtaag tgatggagag tttgaacaaa aggcaggaga atttctgcaa ggacagttac
     9121 aagatagctt agaagggttc tgttgcaaag ttttaaatct actatcaaat aaggtagaat
     9181 aatagaaaaa gatagcagga ggaatgacga tgaatccttt taaaggaaag caatttcagc
     9241 aggatgtgat tattgtagcc gtgggctact atcttcgtta taaccttagc tatcgtgaag
     9301 ttcaagaaat cttatatgat cgtggcatta acgtttctca tacgacgatt tatcgttggg
     9361 tgcaagaata tggcaaacta ctctatcaaa tttggaaaaa gaaaaataaa aaatcctttt
     9421 attcatggaa aatggatgaa acgtacatca aaattaaagg aaaatggcat tatttgtatc
     9481 gagccatcga tgcagatggt ttaaccttgg atatttggtt acgtaaaaaa cgggacacac
     9541 aagcagccta tgcttttctt aagcggttag tgaagcagtt tgatgaaccg aaggttgtag
     9601 tcacagataa agccccctct attacaagtg cctttaagaa actaaaagaa tacggctttt
     9661 atcaagggac agaacatcgt accattaaat acctgaataa tttgattgaa caagaccatc
     9721 gtccagtaaa gagacgcaat aaattctatc gaagtttacg cactgcctct accacgatta
     9781 aaggcatgga agccattcga ggattatata agaaaacccg gaaagaaggc actctcttcg
     9841 ggttttcggt ctgtactgaa atcaaggtat tattgggaat cccagcttaa atcatagata
     9901 ccgtaaggga ttttattctt tatttaaaac tttgcaacag aaccatattt tgtttctgcc
     9961 ttaccagttg ttccgaaaaa tacagttcgc tttaaagctt tttctgacaa tgcataataa
    10021 tcgcttaaat catcttcaaa atcaaaagct aaatctaatc ttgtaaaacc atcatcttcc
    10081 atataatcaa tgatattatg ttttaaccat aacatctcat catgtgtaag tttgttggga
    10141 ttaaactcaa ctctcatgtt acgtctatcc caagtatctg cttttacttt gtcatattca
    10201 atataaactt tttcttgtag tgctttagct ttaaattttg tttgaagtat atcccaaagt
    10261 ctaatttgtg gatctaaact cataaaatcg gatagctttt tagcgctgtt tttattaagg
    10321 tttccgacta tcgtcatagc gtcaaagctc aatttcggat tagaagtgca cacgaaatgt
    10381 gcgtctaacc ggctattaga gtacgccggt ttttttgtgt aattttccac caaattttct
    10441 tgctcatttt tcgttatttt tgccataaaa agcgactcct taattttgtt taagaagtcg
    10501 cttttccaat tacatttgcg aatatatatc ttgaagaata atcttaaatc gtttaatatc
    10561 aagatataca attaagggtt ctgttgcaaa gttttaaata aagaataaaa tcccttacgg
    10621 tatctatgat ttaagctggg attcccaata ataccttgat ttcagtacag accgaaaacc
    10681 cgaagagagt gccttctttc cgggttttct tatataatcc tcgaatggct tccatgcctt
    10741 taatcgtggt agaggcagtg cgtaaacttc gatagaattt attgcgtctc tttactggac
    10801 gatggtcttg ttcaatcaaa ttattcaggt atttaatggt acgatgttct gtcccttgat
    10861 aaaagccgta ttcttttagt ttcttaaagg cacttgtaat agagggggct ttatctgtga
    10921 ctacaacctt cggttcatca aactgcttca ctaaccgctt aagaaaagca taggctgctt
    10981 gtgtgtcccg ttttttacgt aaccaaatat ccaaggttaa accatctgca tcgatggctc
    11041 gatacaaata atgccatttt cctttaattt tgatgtacgt ttcatccatt ttccatgaat
    11101 aaaaggattt tttatttttc tttttccaaa tttgatagag tagtttgcca tattcttgca
    11161 cccaacgata aatcgtcgta tgagaaacgt taatgccacg atcatataag atttcttgaa
    11221 cttcacgata gctaaggtta taatgaagat agtagcccac ggctacaata atcacatcct
    11281 gctgaaattg ctttccttta aaaggattca tcgtcattcc tcctgctatc tttttctatt
    11341 attctacctt atttgatagt agatttaaaa ctttgcaaca gaacccaaaa tattttggct
    11401 cacgtgatag taatagattt attagaattt ataataagaa aaaagaacgt aaagaaaatg
    11461 cagatgttga tgtaagtgct gaacatctat ggcgtgttga aattgaactt aaacgagata
    11521 tggtagatta ttggaataat tgttttaatg acttacacat tttgaaacct gcatgggcta
    11581 ctttggaaag tttaaaagaa caagcaatgg tttatttatt acttcatgaa gaaagcaaat
    11641 ggggagaatt acatagaaat tctcgtcgca aatataaaca aataatacaa gaaatatctt
    11701 caattgattt aactgattta atgaaatcta ctttgaagga taacgaagaa aatttgcaaa
    11761 agcagattaa tttttggcaa cgaaaatttg aattttggaa gtaaagtaac ttttgtttta
    11821 tgcaaaatgt tactttacta taattaatat ttaagaggtg acataatata tgaaaaaatc
    11881 agaggattat tcctcctaaa tataaagaaa taagatgaaa tttaggagga aaattatata
    11941 tgacttttaa tattattaat ttagaaactt gggatagaaa agaatatttc aatcattatt
    12001 ttaatcaaca aacaacttat agtgttacta aagaattaga tattaccttg ttaaaaagta
    12061 tgataaaaga taaaggatat gaactgtatc ctgctttgat tcatgcaatt gtaagtgtta
    12121 taaatcgaaa taaagtattt agaacaggga ttaatagtga ggggaatttg ggttattggg
    12181 ataaattaga acctttatat acagtcttta ataaagaaac tgaaaaattt tctaatattt
    12241 ggacagaatc aaatgctagt tttaactctt tttataatag ttataagaat gatttattta
    12301 aatataaaga taaaaatgaa atgtttccta aaaagccgat acctgaaaac acagttccta
    12361 tctcgatgat tccttggatt gattttagtt catttaattt aaatattggt aataatagta
    12421 gatttttatt gccaattatt acaataggta aattttatag taaggatgat aagatctatt
    12481 taccattttc attgcaagtt catcatgcag tatgtgatgg ttaccatgtt tcattattta
    12541 tgaatgaatt tcaaaatata attgataatg taaatgaatg gatttaaatc taaaataaat
    12601 ttcataaact taagtaatca tgatatttat aagtttatag caaccacatt tttggttgca
    12661 gagtttttga ttttgaattt ggttttgaac tatgagtggc tagcattttg ccactcattt
    12721 tttgcgtaag caaaaacata aagggtatgg gatataatcc catcaagtac ggcgtgctag
    12781 aacgaagtgg atagcaaagc cagtgcttgc caaaccacat tattacttga tattttgttg
    12841 attatcctat aatctacaaa catagagagt aataaatttc gaagaaacgt ggtgggattg
    12901 aatgagtgaa catgataata atttggctag cgatttgtct gttgggggaa accgtaaacc
    12961 caaccgcaaa gagccaaagc aaattagttt cagagtgaac gaaggcgaat atgaaaagtt
    13021 aaggtcatct gccgaaactt tgaatatgag tgtgccgagt ttcgttaaga aaaaggcaca
    13081 aggcagtcga ttggtagcgc caaaattaga taaagagacg cgacaatcga ttgctaaaga
    13141 tttaggcagt atgggggcaa acgtaaatca gattgcgaaa tggtttaatc aacataaaga
    13201 acaagcagtg aatttacctg aacaaaaata cgatgattta attaagcaat ttgatgactt
    13261 taagaaggag ttgcatgaga tatggcaaca actaaaataa gttcgaccaa atcaacaagt
    13321 cgtgcaatta attacgcaga aaaacgtgca gaagaaaaaa gtgctttgaa ttgcgatatt
    13381 gattatgcaa aaagcagttt taaagcaaca cgtgaaatgt atggcaaaac agatggcaac
    13441 gaagggcatg tagttattca atcttttaag cctaacgaag taacaccaga acaatgtaat
    13501 caactagggt tagaattagc agaaaagata gcacctaatc atcaagttgc cgtatataca
    13561 cataacgata cagaccatgt tcataatcat attgtgatta attcaattga tttagaaacg
    13621 ggcaagaaat ttaataataa taaaaaagca ctacatgata ttcgacaagc gaatgatgaa
    13681 atatgtgttt cacataattt gtcaataccc gaagaaaaag cgaaattacg ttatacacaa
    13741 gcagaatata gcgtattgaa caaagggaaa acatcttgga aagatgagat aaggcatgcc
    13801 atagatggtt ctgttgcaaa gttttaaatc tactatcaaa taaggtagaa taatagaaaa
    13861 agatagcagg aggaatgacg atgaatcctt ttaaaggaaa gcaatttcag caggatgtga
    13921 ttattgtagc cgtgggctac tatcttcgtt ataaccttag ctatcgtgaa gttcaagaaa
    13981 tcttatatga tcgtggcatt aacgtttctc atacgacgat ttatcgttgg gtgcaagaat
    14041 atggcaaact actctatcaa atttggaaaa agaaaaataa aaaatccttt tattcatgga
    14101 aaatggatga aacgtacatc aaaattaaag gaaaatggca ttatttgtat cgagccatcg
    14161 atgcagatgg tttaaccttg gatatttggt tacgtaaaaa acgggacaca caagcagcct
    14221 atgcttttct taagcggtta gtgaagcagt ttgatgaacc gaaggttgta gtcacagata
    14281 aagccccctc tattacaagt gcctttaaga aactaaaaga atacggcttt tatcaaggga
    14341 cagaacatcg taccattaaa tacctgaata atttgattga acaagaccat cgtccagtaa
    14401 agagacgcaa taaattctat cgaagtttac gcactgcctc taccacgatt aaaggcatgg
    14461 aagccattcg aggattatat aagaaaaccc ggaaagaagg cactctcttc gggttttcgg
    14521 tctgtactga aatcaaggta ttattgggaa tcccagctta aatcatagat accgtaaggg
    14581 attttattct ttatttaaaa ctttgcaaca gaaccccaac gagtatgttt ggaagtgcga
    14641 ttatacaaaa cttacaggat agtttgagta ccacgattga aacccatgtc aaggttacct
    14701 ttcgccaccc agataaagat aaacgcgatg tacacaaacg tcgtaaaaga atctatgaac
    14761 aggacaaaga gcaaacacaa gttgacggta ttttagacga agacgaagtg attttatttg
    14821 gtgaagagcg attgcacgaa ctaagtaaaa agatacgtag taaagaacga cgattgtgtc
    14881 gtatgacgac aacgtttgta ctttcagccg atagtaaaca agcattagaa gagaaaataa
    14941 aagaactcga atttgtttta gacggtacag attacaagtt gtatcgtccg ctagtcgacc
    15001 aattaacatt gtttaatcag tgtttaattg gcgccaagag tcaatttaaa agctatgagc
    15061 atgttgtttc aacaggttat gtagcggacc ttggaatgga tttagaaaaa gaaattggta
    15121 accgctatgg catgcctcta ggtcgtgtca taactgctaa aaaattcaag tccgtacaac
    15181 aggcactttc tttatcaagc aaaatcgtat ggtttttccc aaacttgact aaaaaagcca
    15241 tagaaggcgc acaatataca aatgggaata cgctaatcat tggcccacct gggcaaggaa
    15301 agtcagtact tgttaagtac attttcttgt ggttaacgtt tttaggacaa aaaatacttt
    15361 atattgatcc taaaaatgaa accgtccttt ttttcaaacg agcattagat aagttcggac
    15421 atattccaga atttaaagct ttgtatcaac gcattaactt tgtttcgcta tcaagtgaag
    15481 aaaggtatcg aggaatgtta gatccattgc tatttctgcc aagagaagaa gctattcaaa
    15541 ccgcacgaaa cgtgttagaa aattttggtg aagttacgac agacagtcac actgcaagtg
    15601 ataagaagac gctgatttta gattctgtca atgcggtgat gaaaggtaaa gggaaaaagc
    15661 acctaacgaa agtaatcgag gttattcgcg aaaaagaccc taaattagcc aatttaatct
    15721 ctggccacaa tgttgggtta ggtaaaattc ttttagggaa cgattacagc gaacctattc
    15781 gctttgaaaa tcaaatcaac gtcttaggta cccaggggct taaaatccct acacaagcgg
    15841 aaatagacag cggacgatta aacaatgaac aaatcgcagg catgtctatt atggaagtta
    15901 ttatgaaaat gacaacgatc ttctctacag ataaaactga agatgctgcg attattttcg
    15961 atgaagcgaa aggatttgaa gacacggccc aaggacgttt tctaattgaa ggaagtttac
    16021 gccaaggacg tgcgaacatg accgatatat accttgtcac acaagcgttt atggattatg
    16081 ataaagaaga taaaaaagaa ctactgtctt acaaatttgc gttccggcca aaccaaaaag
    16141 aagcacagaa aaaagtttta gaattttttg gtatggatac gaacccagca aatattcagt
    16201 taattaatga actaaaatca gggacttgtt tattccaaga ccatcgaggg cgtagccagc
    16261 ctattgcaat tgatgtttta ttcgatagtt ggttaatggc cgtttcgtct actaataaag
    16321 aggatgaagc tactcaaatg gcgttggcaa tggaacaagg atcataaaaa aggagaagtg
    16381 agcatgaaaa aagtactacc ttttattgcc ttagtcggct tgttattgtt gtcaggttgt
    16441 ggaacagata tgaaaaagat attaacttcc gatggtggta aatgggaagg gacgggtttt
    16501 ggtgtgtcaa ctcaattcac tttttataaa gatggagaag ttagtttatt agagtctgga
    16561 tcaagctata gcggaacata cagttacaac gataaggaag aaaaattgac tattgatata
    16621 agtaacatag gcaaaaacat tttttctgat gtaaaagaaa agaatgggaa aataactgct
    16681 aagtatggga aaaacaaaat atctcttgaa aaagtcaaag aaaaataaga ggtgatacct
    16741 tgaacaagaa attattaatt aaaacagcct tactgtttct agtaggctgt ttttttgttg
    16801 ttacacaaac tacagcggtt aatgccgcac ctaaacctga tgaaaataaa gttattgtta
    16861 cagagccaac tactaatgta gatacaattt atgatactta caaagataat gcttttgaat
    16921 taatgacaaa agaaaaagaa aaagataaac cctggagcac aggtattagt gaggcagtcg
    16981 tgaacgcttc tgcagcagtc aaaacattcg tatgggctgg ggtaaaagga ctcggagaat
    17041 ttaatgcagt tatggtaaaa acactattta gtatggatat tataactgct attaagcaac
    17101 cgattatgaa cctaacgtct agcatagcaa ctaatatgtt gggcattgcg ggaacgattg
    17161 gtattgcctt tgtctttgtt attttaggtg taaaatttat tggacaacaa cgatacaaac
    17221 ggttttttgg aattttttta atgacgattc ttatttttac gggtctttcc gtcctaaaag
    17281 atgccaacac gtccaattct ttgtttgata tgatgtttag tgtagataaa gaagttgaga
    17341 ctgcatttgt gaatattaat ccggtcttag gtgatgttag tgtaccaatg acagagaaag
    17401 gaaaagataa gaacggaaat gaagtagagc aaaaattatc tgcagatcaa cgagcaaaaa
    17461 gtgcaggaaa tttaattgct tcacgtgttt tttacaccaa tgtgtatgaa ccttacttgc
    17521 tcatgaacta cggaacaagt gatgttaata aaatccgtaa gaaaacagtg aagtataaag
    17581 acaaagaata tgatcgaatc aacttattgt tagacaacga tatgaatagc gaagaaaatg
    17641 ataagttaat ggaagaagtt gtaaattacg aaagtaaaga cttaaagaac cgatcaatta
    17701 tgtattataa caactggacc aatacttttt atggtttgtt ttacctggta gttaacttca
    17761 ttcaaacagt ggtgtatttt ctgttaagtt tcttacgatt aattattgcg gtcattcaat
    17821 tgttcctatt gccgttgtta ccgttattgt tgttcgcagg actcttttta actgaaacca
    17881 acgtctttgc gaattacttt aaaacctttg gcatgactat ttttatgaag ggaatggttg
    17941 gttttgcgac tattttcttt gcaagtttct tatcactagg gtttcaatta agcaatcaga
    18001 cagaaaacgt gtggcagaag atattaacga tacttattta tcttcttaca ccgcttggct
    18061 tgtatgtctt ccggaaattc tttgctaatc ttgtgacggg acgtgtttca ctttctgatg
    18121 gtgtcggatt tatcggaaat ccttttggca cagaagctaa tatgcgtaga gcggcaaaag
    18181 aacaaaaaca agagaataag gagcgcagga aacaggcaca agaagaacgt aaagcagcta
    18241 ttaaaaaacg tcaagaagaa gcaaggaaac atggtaaagc agaaactggc ttaaaacaac
    18301 gaccattaaa taaagaacaa gaaaaacgta gtgcgctacg ccgtgaatta aagccaagac
    18361 ctcaacataa agcgccaaat gctatcgaaa aagcacaaga aggattaaga caagcgcacg
    18421 aaaaaggacg tatgcaagaa cagaaatctg aagaacaact caaacggcag caacatgaat
    18481 cagctcgtca aaaagaatat gaaaaagatc gattgaaaaa acaggaatca ctcaaaaaaa
    18541 ttaatgatca aagcgatgaa tcaacaaatt taacagcttt aagaaatcaa aatcggcgta
    18601 ctggacagcg aagtcaaaaa cgcgaaacag gtcatcaaac acttatgaaa cgacaaggag
    18661 aaaaagtact tcaaccaaca aataaaccaa aagatatgaa aaaacaagtg gttgctcgta
    18721 gtccaagacg aacaggacaa ccaaccactc gtcaaaatat ccaatcaaaa gtagcggccc
    18781 aaacggtcaa acggagtggt ggaacgttgg gaagtaatcc tgcctatcga cgtccagaag
    18841 tacgcaaaaa aatggatcaa gtgaagcaag taacacaagt tgatgtacct caaacgcatt
    18901 ctacaccaca acgtgtacaa cccaaggtaa atgagccaat cacacgtatg aatagacata
    18961 acacgccaat aattaagaaa gaaaagagaa ctaaacaatc accagttgtt cgcagagaac
    19021 gcaagaaacc tggtacacag aagataacaa acaaacctaa aggagtgaga caacctcgtg
    19081 caaggaaata atttgtttaa caatggcttg ctacaaccaa agaaaccgcc aatagagcaa
    19141 gaacaacaaa aaatgactcg ctaccaccaa ctccgactag tctttggatt agtcggagtt
    19201 cttttatatc cttttgcgat tttaggcagc attccattat taattggtct agcggttgat
    19261 aaaagagaca aggctgcaaa tgtatttgat atggattatg agagtttttt gaaacgaaat
    19321 agtattgtct ttcttagttt ttcagctgtg ttatttgtaa taaatgtttt tgcatttatc
    19381 ctctggattc ccagagggta tctgtctgcg tatcttcttt tccccttaaa tcttcttcat
    19441 acagcacttc gttttaattg ggagacaata gtcgctttgc ttattggatc aagtggaatg
    19501 ggggccattt ttttggcatt ttcttcattt gtggcaaaac gaaaagttat ttcaaaggaa
    19561 gacgaacgga agaaagtgac ggaatctaaa gaatacaaaa ataggcaaaa aaataagttt
    19621 gaagagtcac aacgctttac tgatgaacaa gaaaaagaat accaagaagc agtagaaagt
    19681 gttgatattg acaagtataa agaactatcc aaccaattac tacttggtat gagtgagttc
    19741 gggttgtcat atattatgaa cttttcagag ttcaatcaac acgcccttat tcccgcaacc
    19801 actggttcag ggaaaacaac gttacttcaa ttactcgtcc aacacgcagt caaatttaat
    19861 tttccggtga tattgattga tggaaaaggc gcacgagata cattagaaag tatgcgagaa
    19921 attgccaaat tttatgacaa agaagtgcat gcttttacgg atgatggcga tatgagatac
    19981 aacccagtag agcatggaaa tgacatatct attcgagata agttagtgtc tttagccgaa
    20041 acagaaagtg tcttttattc aggcgcagcg aaagctcttt tgcaagtaac aattcaattg
    20101 ttagacgagt ttaaaggagc caaggttact ttatctggag acactcgtac gacagaaacc
    20161 gttgaacgaa gtctaccatt tgttcaacga tttttacttc cgagaaatgt tttacactta
    20221 tttgcggatg cgattttacc aaacaatccc aaactatttg agattgaagt agaaaagaaa
    20281 atacaacaac ctaagaaaaa atcagtgaaa gaaggaagcg agatactgcc tgattcagac
    20341 cttgataaag aagaaaaaga ggaagattca caaattaaga acagtaaatt tagaaacatt
    20401 tcccaactag gaatagcaca aaaagaaacg gaaacgattg tccttaatcc agaaacatta
    20461 gatttagact cgtactattt attactaaaa cgaaacctaa gatatttgcc aacagacgaa
    20521 gaaacaggag aaaatatcaa acaaaaattg ttcgaacgat tatttattcg ttatgaacat
    20581 aaagattcac cgttttattt gtatgccaca tcagaagcat tacagacaaa cattaacatg
    20641 ttattagaca gtgagttagg aaaattattt gatacaaaaa acgcaaaaaa tgttcttgat
    20701 gtgcaagaaa ttgtcaatca acgcaagtta gtttacgtat cgttcaatgg attgatttac
    20761 aaagaatata tccgcacttt agcgcaaatg ttagtcggag acgtaaatta ttttgcttct
    20821 gaaatgtatc gaaaaaatgt taaacgtgaa gtccttgtga tttttgatga acctgcttct
    20881 tatctaaatg aaacgtttat tgatatggta aataaaggaa gaggtgcagg tgtttacggt
    20941 attttcactc ctcaaacgat ggcagatatt gcaaaattag gcgataaatt aatggaacaa
    21001 cttgtcggaa atgtgaatac tttgttcatt ggaaagacca acgaaaaagg tgaagccgag
    21061 tattggagtg aaacaatggg aacgtaccaa gacattgatg taacttcagt tacggaacaa
    21121 gaagatggtt attcagatgt tggaaaatct gattggtcag gagatagagg aaccaaacgt
    21181 aatgtagatc gcttcaaaat tagtccaaac aagataaaag aattgcgtac aggggagttt
    21241 attatttatc gtacagcaga aaatgtaaac ctcccaccac aaaaagttta tgtgcgaaac
    21301 gcactcgaat ggttacaaaa aagtaattca aaatagatta atatagtgtg tcaaattttg
    21361 gaaacatcat ggaaatactt aggaaaacca ctggaaagtg tgtggaatta taaattgtag
    21421 tggcgtgtcc tcggcgcttg gtataaaagg ctttctccgc ctgcaaaatt cctgaccatt
    21481 ttcgctcaac gtgggttaaa acccccatta agcgaaaatg gtcaggaatt ttgcaactac
    21541 gaaaaaaata ccaagcgccg aggacaaaca gaatagagta aaaaatagaa tgagtaaggt
    21601 gatagaagta ataaaaaata aagaaaaaag ttcaaaagat aaagttcaaa agattaacaa
    21661 ctaccccttg cgatagacgc cccttcacca aaccttgaag ggactatcgc ccaaaacaac
    21721 aacctcctaa atcctccacc aaaacttgga ggacttaaaa gctgaaaaag aatttctaca
    21781 cgttgttccg aaactctttt tcaatgaaac aaataggctt tgcctatttg tacattttat
    21841 agaaatgcgg tgatactttg aaaccattac tttacaatta ctttattgat tattcaaaag
    21901 aagataagat acacttgatt cttttatgtt tactacatga attgagagtt gtatcggtaa
    21961 aacagcttat tgacttttgt caatttgata atatggcaaa aaaaagtagt gtatacggta
    22021 atctaaaaaa actgaaggaa aaaaatctag tggaatgttc ccaaattgga tcaacaaaat
    22081 tttattacct aacaaaagaa gggcataatt acattggtgg gtactacacc ttgccaaaag
    22141 ttcctgaata caatttacaa caccacttac aaattaatga ttatctgata aaaatgttgg
    22201 aactttgtaa taaccacccg caccttaaag cggtagtatc agagcgtcgc aaagtatatg
    22261 aagtaaagga cgagaagaaa aatcaaaaag gcgtaaaata ctttgttcct gacttcattt
    22321 ttatgttttt ggatagtatt ggacgagaag tagagtggca atttgaaata gaattaacac
    22381 taaagacaaa acgacgttat agtcagggtg tgtttccaaa atacattaaa catttaaaaa
    22441 attatgaaga tgcacgctta atttatgtaa cacctagttc aatcattaaa gaagaacttg
    22501 atatgtttaa agaatatttt attgacaaag aaggggacga gtacaaagaa gtgtttgatc
    22561 gattgcatgt tttttcagct gaagaatttg aaagtgaact gaaacgatta ctagaaaaag
    22621 ataaattcat taattgggag tgagtttcat gagaagaata gagaaagaat tcaacaagaa
    22681 gctagccagt tacgaaagag agttaaaaaa attaggatgt ctggatgatg aaacagggct
    22741 tattcctata agcaaaagac gatggcatgt catttggtgg caacctgtta cacttgcaaa
    22801 aacaatcgtg agatcttttc gattaacgct agataatgaa aacttatgta ttttaggaga
    22861 tgtagaaatc actatttatc atgatggaac atatggtatt tctaaagaag ctgtcccaat
    22921 ttttattaat gatttattgt ctttaaaaaa gttaattact attttctatg aaacaccttt
    22981 taacttaaat tttgaaaaaa ttcgctgcgt taattttaac aggtattgtg tctctattcc
    23041 tgaaatttat gtcgagaaat ttgaagtatt aataagctac ttgataattt taagtagctg
    23101 cttatatgaa gtaaaaaagc acgtagaata tgattaacaa gcttttcttc tttcagaaga
    23161 acaccaatag attggttgag ttcgcatacg ctcacctaag agaggaaaag aacgaagtca
    23221 agcttcgttc ttttttctac gtcggagaac cgacgtagtg attcagacgc aaaaaccatg
    23281 cgtctgaatc aggcccgttt ttaggaaggg ctagtgtgtt tgatttatca gttctcatag
    23341 ccgtgtaatt tctaagattc cctaatcgtc tatcagtcac tcggcgagta taacctaaaa
    23401 cataacctgt cggaggtcaa gggcaagtgg catcggcaag ccgacccttg tcctccgaca
    23461 gaacatgttt tctagtcggt tatgccgaac gaccgatata cgaaaaggga atctaaccag
    23521 aatttcccct ctgacctttg aaaactgaaa agcgaaatca aacaaacagg ccttcgtcta
    23581 aaaacgagcc taatcaaacc ttaggggttg cacccctaac acccggcgcc tcactccctc
    23641 aaccgaaaag gttggttgga aaggcgttga ccaaaaaata gctatctatt ggttgtttga
    23701 aaataaaaat cgaaagaagg aaagcaaaat gctaacaaca aaagaaaaaa acagattaaa
    23761 aaaaatggta gaaggaaaca aaacgtttca ttattcttat gtcgatagac ttagacaaga
    23821 tgtaagatat tacgttaatc aatgtgaatc agctgttaaa gctagagaaa gcatggaaat
    23881 cttagaattt atctacagtc tattttctga taaagagtta ccagaatggt acacagaacc
    23941 cgaccttgaa aatgataaaa aatcaattga aaaattggaa cgctgggcag cttagctgct
    24001 cagcaacaat cagaaagggc gattaacatg aaatttatca aagatgtaac gacattagaa
    24061 gaattgaaac gcgtatataa aaagctagct ttaaaatacc acccagatat gggcggtact
    24121 gataaagaaa tggcgcaaat aaataacgag tatgaagcgt tgttcgataa gcttaaaaat
    24181 acacacaaaa ataaagaagg tgagtactac caaaaagaaa cgacagaaac accgcaagaa
    24241 tggcaagaaa tcatacacaa gttgttaacg ctaaaaatgg aaaatgtttc aattgaagtg
    24301 ataggcgcat tcttatgggt atcagggaac accaagcctt ataaagaaga gttaaaagct
    24361 ttaaatatga aatggagcaa caacaaaaag tcctggtatt tagcccccga tggatataaa
    24421 aaacgcagta agaaaaaata caatatgagc gatattcgca atatgtatgg ttcgcaggta
    24481 gttaaagaag aacaagccaa acaaaagaca ttaacagcaa cagcctaagg aggaagtaaa
    24541 atggaacaac gacgcccagt tattcacaca ttaaaaattg aaaccgagtt tttcaaggca
    24601 gtaaaagaac ggcgaaaaac atttgagata agaaagaacg atcgtaattt tcaagtaggg
    24661 gatattttaa ttctcgaaga atatatgaat ggcatgtatt tagatgatga atgcgaagcg
    24721 gaagttattt atataacgga ttatgcacaa cgtgaaggtt atgtggtgct aggaattgaa
    24781 ttacattagt aaaaaattag attatacgtc caaagaggta aaacctcttt ggacaaccaa
    24841 ataaaaagaa agaaggaatc aagaatgatt aaaacaagtg cagtaggaag attaacaaaa
    24901 agttcagaac taagagtaac gtcaacaggg aaggccgttg ccaattttgc attagcttgc
    24961 aaaagagaaa gacttgataa agacgggaat gcccaaacga cttttattca atgtgtaatc
    25021 tgggggaaac ctgcagaggt gttagcaaaa tatacgcaaa aaggttcatt aattgcagta
    25081 aatggtgaat tgcaatcacg ttcttatgat gatcaacaag gacaaacgca ttatgttaca
    25141 gaattagtcg tagcaggctt tgaattctta gaatcaaaag aaactgtaca aaatagagaa
    25201 caaaaacaac aaatgccaga aatggcgaac gccgaaccgt tttatggtat ggaggatatg
    25261 gaaccgccag tttatcaata agatttatct gaaggaggga ggatatgaaa aagttaatcg
    25321 gtaaaaagtg gctgctgctt acagcagtag ccactttttt attatcagga tgcgcaagtc
    25381 ttgaacaaaa agcacaggat agtgtaaaag aagttactga aaatgttact caaactattt
    25441 caaacgatca acgtatacca gctgattttg ttaggcacgt ggatggcgat accacagtat
    25501 taaaaattga cggaaaagaa caaaaagttc ggtttttatt aattgacaca cccgagactg
    25561 tgaaaccgaa aacaaaagtt cagccgttcg gattggaagc tagcaaacgc acaaaagagc
    25621 ttttgtctac tgcttcagaa attacgtttg aatatgataa gggcgataaa acagatcgtt
    25681 acggacgagc gttgggctac atattagtag atggaacatt actacaaaaa acgcttgtaa
    25741 gtgaaggatt agctcgtgtt gcctatgtaa aagagcctaa cactaagtat ttggcagaac
    25801 tagagcaagc ccaagaacag gctaaaaatg aggcactcgg aatctggagc ataccaggtt
    25861 atgtgacaca acgggggttt agtaaataaa taagaaatcg ctatgaatta ttgaaagctt
    25921 ttggcgagaa attataacac aatatgttgt tattaacaac atattgtgtt ataattatat
    25981 atataaagga ggggtaaagg tggctactac aaaaaagaaa cctatacatg taaatgttga
    26041 tgaaaattta aaagaagaag cagaacaatt atttgatgat ttagggttaa atatgacaag
    26101 tgcaattacg attttcttaa aacagtctat taatgagcaa gcaattcctt ttatgattaa
    26161 taagggaaac aaagagactc tacaagcatt aaaagacatt aaagaaggaa atgttcatgg
    26221 tggattttct tccgtggagg atttaatgga ggatttaaat gcttgaaata ttttacacga
    26281 accaattcaa aaaagacttt aagaaagcaa agaaacaagg aaagaattta gagaagttaa
    26341 aagaagtatt agtactttta caagaacaac aaacattgcc gccaaagtat aaagaccacg
    26401 cactaacagg aaattatata ggtacaagag agtgccatat tgaaccagat tggttactga
    26461 tttataaaat tgacggtgat aaattgatcc taactttagc tcgaataggc tcacatagtg
    26521 aactatttcg atgaatcgga aagatattac aaatcaataa aaaaacacta ctaaacgacc
    26581 agacgaatag tagtgttttt ttgattattc gattgtacta agtaatttta acacaataaa
    26641 aaatagtcat gcaagaccag ggcgcaacga tctatacaga cgtgcgcctt ttttagttcg
    26701 ggaaaagtga atgaatccgt tgttccgcgg cggtgcggta gcccttgctc caaaaccaac
    26761 ggattaactg ctgcactcaa cgcgcgtcaa ttaaacgttc tattcccatt cgtgccgact
    26821 ggggaacgtt tccttttcct gctcgttcct cgcttaacgg aaaaggacat tgacacgagt
    26881 tgttccttgt gagaccacaa ggaagcgttc cgcagtgatt aacatttcta gtaggcattt
    26941 catacctact agaaaacaaa gatcaggggc gttccggtca aaaattcctt ttctgatgtc
    27001 agaacagtgt cacgcgacct ttttcgtttt caggccgttc attttgcagt gtgtaacgtg
    27061 ctgctcactg tttgctacag taccacagcc agtcgaaaaa acaagggtat ataaacgagc
    27121 aagctcgccc ttgttttttc tttatgtcta tggtccttcc acggcacagc gagcgacacg
    27181 aacacactgg cgaaaatgaa caacctaaac aaaaacgaaa aagggggtag actacaccgt
    27241 ttgacgaaaa ggaatttttg accgtccagc ttcacttcct caaacgccta acaaaaatgg
    27301 ttgttcaaaa cccaaaaacc tgaaaggagg tggttaaaat gaatgagcta caattaaaac
    27361 ttgacctaga aaaggcacaa ttggaatacc aaaaattaag ccaagcaatc aatgaaaatg
    27421 atacagtcac gctgttgtta aattatggtt gtttaaaaaa tgccaatgac cgtttaaacc
    27481 aactatcatt tttattgaac catattgaat ggaaggacgt gtaagaatgg caaaaaaaaa
    27541 gaaaaaatac tgtgtgacaa ttgttgaaac tttagaggta gctgtatatg tttacgctga
    27601 aagcgaagaa caagcacatg aattagtttc taacatgtat tacgaccaag aaataatctt
    27661 aacagaagat aatcacgaaa caacagaatt tatcatttaa aacaacgaaa gaggtgaaaa
    27721 agatatttta gaggtgttga attatttcca cgaaaaaagc acaaaaaaag aaaccttttg
    27781 ccactaacaa aagatttcta aagaattggt aagttatacc tgaataaatt tgtaattcaa
    27841 gtataacgta tctcatgacc tttgacaagt gaatttcccc caacctctta ttcataagag
    27901 gttggactaa caaaagaaac gagggaacgt tatggacttt caaaatatac aaactgtaaa
    27961 agaattgaca tacgcactca aacaatacaa tcaaaatcta gcaaccacta tttttgacga
    28021 cacacaaggc tatataagtg tagcattcaa aaaggacaag atagaaaaga acggaaacga
    28081 ctttcaattt ttatgtttct atcctaatta tgaagtagcc ctttatccag tcgtgacatt
    28141 actttcttat cttgaaaagc taccagaaaa agcaaccgtt gcgattaaag accccgacgg
    28201 taactactcg tccctttatc taaccattga tgaaacgata gataaaggga cgaaatacaa
    28261 gtggctagta attagcgaca gactttctta tgaacgcttt tacttaacta gtcaattgac
    28321 tatacaagag caagcactgg aaaagatgtt aaaagaacta gaaaccgaac ctaacaatag
    28381 actagaagcc attcaggact ggctatgcca acaaaccgat aaagaccttt tgactggtat
    28441 tttaaaggaa gatagaacat tgaaaggggc agaagcttac tgcattcaaa aggcctatga
    28501 aatacgtaat ggtaacgggg caatggctag tcacattact gtttttaact gggttagaga
    28561 atattatacg cttgacgaac tgccaacgga taagccaaaa atacaagcga caataaaaag
    28621 cgattatatc aatcaaaaaa tacagcgacc aaaaccagta gaaaccaaga ataataacga
    28681 aatagatttg tttgaggggg aagattttta atgaatacta atgactatgt agagaataaa
    28741 ttacaaccgc caagagcgtt ctttgaatgg tgctacactt cttttcggac atatgtatgg
    28801 aaaaataaaa atgaaaccat tgttgcttca acaagaaaac acgattggat aattgagaaa
    28861 aaattgagaa agaactctcg attgaccttt tatgattcaa gtaattgttt tcagattgtt
    28921 ctaagtacaa gtaagcgaat tgaagtacag acctacaaag ttatttcaga gtatgaaaat
    28981 ggagtgcaat gttttcgtga acagctagaa tgtattgaaa tattttcaaa taatcaacat
    29041 atcaagattg gaaagatatg tttacctgta tattatggtt acaatatggg catagcctta
    29101 tatcctaatg aatggaaaaa gcgtttagaa cgtgtgtcag agttgaaata tctaaattta
    29161 gagcgattaa acgttgacaa tttagctacc acgtacaaat atagaacctt gatagaattt
    29221 gctcagaaaa taaatgctca taaattagca tatgatgtta tgagtggtgc agtagacatg
    29281 cgaatactta caaagaactg tctaaggaag tacaaaacat ttttaaagaa tacagacaat
    29341 agtctaaaag agatacagct gaaacaaaca tttgaaagct taaacatacc aatggtaaaa
    29401 gggattgaaa aatacgtatt aaagagcgac atatccgatt ttccaaatga gattggcgct
    29461 gttaagtttc agaattggtt agtaaagcaa ggaaagtcat ttaagtatta tcaagactac
    29521 ctcaatatgt taacgctcct aaaaatagaa ataaacaaac gtaatcagtt accgccagat
    29581 ttagaagtcg cacacgattg tgcagtggat agaattaatc aggtgaacta tgaagaaagg
    29641 gataaagaaa taaaagaacg tttggaacaa ttaaggaagt atgaacgaga tattgatggg
    29701 ttcacatttg tgttacctaa acgagcaaac gacataaaaa aagaaggaaa agcactaaac
    29761 cattgcgtag caagctatat aagcagacac gcaaagggag aaacaacgat tatcttcgta
    29821 agagagaaga agaaccctca aaaatcttat ttcacattag agtacaacta caatagggtt
    29881 gttcagttac aaggaaagaa gaatcgacaa aaggtaccag atgaattgaa acaagcggta
    29941 gacaaatggg tcaaggtaat taaagattaa acgttaggaa tgctaagaaa agaccgttct
    30001 tagcattcct aaccgaaatc taggacaaaa tccattgttc cgcggcggtg cagttgccct
    30061 tgctccaaaa ccaatggatt ttctgctgca ctcaacacga gtcaattaaa cgttctattc
    30121 ccattcgttc cgaatgagga acgtttcctt ttcctactcg ttcctcgctt aacggaaaag
    30181 gacattgaca cgagttgttc cttgtgagac cacaaggaag cgttccgcag atttaagttt
    30241 tttctgaagc agtttcactg cttcagaaaa aaggcgtggg ttctatgcca tttttctgtc
    30301 actcggcccc ttcttgcggt tatcatttct tcagtgagcc ggccttgtgt acttgcgaat
    30361 catacaacag ccagtcgaaa acacaagggt aaaatgcacg agcaagctcg cccttgtgtt
    30421 ttctttgtgt ctgatgtctg ttctctgcgc acccaaaacc tcaaactcac tgaagaaatg
    30481 gatcataaca gcaaacaaag aaaggagagg accacagaaa aataccgaac caacgaagtt
    30541 caaaagaagc accccttcct aaatcttcaa aaaaaatgag ttttgaaaaa aataaaaaac
    30601 agaaagaagc gagtaaaaat gactagactt gaacaagcac aagggaaatt gcaacgacta
    30661 aaaagagaaa gcgaagaaac acaccgctta attagagcgg aacatgaccg tatccctttc
    30721 ggacagccta acattattgg ccgtggggac atttataaga aagtaaatgg ctatcatgat
    30781 cgtgcaatta aattactgaa ggaacaagaa aaacaagaaa aaagagtgga aatgctggaa
    30841 aaggtagaag actttaagga aaaaaacgag ctaattaaag acgttcatgt ggtcggtaaa
    30901 tcaagttatg cgacggttgg cgcaaaaaca agcgtcaata acattgacta ctttaaaaat
    30961 gaactaaaag agcttgaaaa ggctaacgaa aaagcaaaag cctataacaa gacaaaacca
    31021 gcaattaagg cgagaaccta cggagcagca atcacgaaac taaaaaataa aattgcgacc
    31081 ttggaacaaa tgaaggaagc tgatgaaaac aaggtggtaa gtgagagaac aaaagagctg
    31141 atagaaagcg gtgcagtgac gcagtggaag aaaaaaccaa tattctattt cgttaaaggg
    31201 ttgcgaaaag tagcactaga aattgacgaa aatggagaat tcttcatttc taactattat
    31261 ccggcttgta cagatgcaga taaggaattt atcaataagt tattagatcc tgcagctgaa
    31321 agcacaaaaa aagaaacctt ttgctgaaga caaaagattt ctaggacgtt aactatttat
    31381 agtcatgaat aagtatagcg taccttagaa aaatattcaa tgggttcctg ccataacgat
    31441 ggagttatgg caaggattca ttacaactca tagaatggaa caattatcta acagtaacga
    31501 attaaaaaaa atattgcttt tggaggaata caaatgagaa gattaagtaa tacgacaatg
    31561 gccaacgaaa ctctaaaaaa agaagcatgt tatagaatga tgcttgccga tgtatcaagt
    31621 tctgtcattg atgagttcat gaaaacaggg aaatgccact acaccagcaa ttactttcaa
    31681 ggtgaaaata ttttagtcac tgaagaaata gaagaaatca taaagacggc cgaaaagaag
    31741 tatggcttcc tggtgtacta tataactgaa aataaaacag cagatggcca gagattttta
    31801 tcattattct acgttggacg cgatactagt gattggcttt actgtcacag ggatttagaa
    31861 tcttataggc aatatgtgta tgtagttaat acgacgaatc ctgcattttc agaatttgga
    31921 atgattcaat ttgatccaat actaggcagt cttttacgaa ctgcatagat aaaaaaatat
    31981 atattttatg gtatcagttg ggctttttgg cccagctgaa gcctaatgta aggaattata
    32041 agaaaggtgg aaaatgagta tggaaatacg ggaattaacc ataatagaag atccttgctt
    32101 ttatcaatat acgacgataa aagaacttga atcgttcaat acgtctgaat taacgattgc
    32161 gcttagcgta gttagaaaag agcagcgtcg cttgaaagaa aaagtgtatc attctggatc
    32221 tggcgatcaa gtggataaaa ataacgttaa attaatcaac aagtacagag ccaatcttga
    32281 aaaactgctg tttattaagc aagggtatat tccggatgca atcacgcaaa acatgattga
    32341 tacattgatc aaaaacaata aaaaatccat acagaagatt caaaaaggtt gagtttagca
    32401 aggtaacaaa aaacatttaa taaaagaaag gatgtaaaac atgactgaaa aaatcgattt
    32461 gaaaaagtta tatcatgaaa gtaaaaagga aagaaccgaa aaacaaacga aaatggaacg
    32521 agcgttagaa ggagtcgtgt atggttttcc aagaaataca gcagatgatc caattttaaa
    32581 gattactatg agccaggaga atacgaatgg atgaaaaaag aaaagataaa attcaacggt
    32641 tgttagcact agcaaacgat gaagaatcaa tgacagcttt agcaaagcga taagaattta
    32701 gtaaaggtcc tgtgtaagtt agttttgata tcgtatacta caagaaataa atttaccttt
    32761 agttcttatt gacagataca cataggtttg gtttaattaa attagcttta tgaatccgct
    32821 ttcattttgc tgtaagaata aataggagga atgtagaatg aaaaagtaca aagaattaaa
    32881 agaagtagaa attcaagcaa ttagtggagg agtagcagtt acccctccta aaggagcttt
    32941 tcctaatgga gattttaaac cttggaacgt tccgtcagga acgacttttc catggcaagg
    33001 agcttgtcct gtagggtctg ttactgcagg ttatattggc ggtggacaaa atctttgtcg
    33061 gagaccataa ttaatattaa aactattatt ataaatagta attacaatgg gaacagagat
    33121 agattattct acctctgttc ccattgtaat tatggggagg tttgttatga aaatatttaa
    33181 gtacttattt actttaggtt gcttattttt tttaggtata tatattctac accaatcaaa
    33241 ccaatattta tcgttagaca ctaggagtgt agatgctgta cagatcatga gtcaatctgg
    33301 aattattgaa aatcaaaaaa aatgggcctc gaccttatct aattataatt atggtaagtc
    33361 agtaaaaaat atatcggaac taaataaatt attaattagg gggaataaac atagctcaat
    33421 attaaatgtt tctgctgaaa gtatggaatc ggatttaaat actaaggaaa atctgccatc
    33481 aagcatggaa atagagggtc tctcagttat tagtgtacca ggtttatata ctaccaataa
    33541 tgaatttcga aataattaca gtaatacact agctaagtta atagattctg ctaaagggga
    33601 tatagtattg gatttagcta acaattctgg aggggacgtt gttcccatga ttataggggc
    33661 tagctcttta atacctactg gaaaaatttt aaattcaata gataaaaatg gaaataagtt
    33721 tcccatttat ttagagtcta ataaattatt tggtggtata acaaattatt tagaagacag
    33781 ttctaaacaa ttgaaaactc aaaaatattc cttcaaaaaa agtaaaaaag tttctgttat
    33841 tatcagtgac agaacagcaa gtgcggcaga agtattaaca ttagttttaa aaaccaatcc
    33901 taatgttaca gtattgggaa caccttctgc aggttatact agctggaacg aaaccgctgt
    33961 tttaccaaat aaagataatc cttcaaactt ttggtatatg atatatacag ctggttattt
    34021 tgaaactata aagaatcatg aagtgtttaa taatacaaaa ataattccag atgtagaagt
    34081 taggtcggct tatttagata ttgctaataa acaacttata gaggctatca gacgcattaa
    34141 ataaattaca atagtagcta ttaagggttc tgttgcaaag ttttaaataa agaataaaat
    34201 cccttacggt atctatgatt taagctggga ttcccaataa taccttgatt tcagtacaga
    34261 ccgaaaaccc gaagagagtg ccttcttttc gggttttctt atataatcct cgaatggctt
    34321 ccatgccttt aatcgtggta gaggcagtgc gtaaacttcg atagaattta ttgcgtctct
    34381 ttactggacg atggtcttgt tcaatcaaat tattcaggta tttaatggta cgatgttctg
    34441 tcccttgata aaagccgtat tcttttagtt tcttaaaggc acttgtaata gagggggctt
    34501 tatctgtgac tacaaccttc ggttcatcaa actgcttcac taaccgctta agaaaagcat
    34561 aggctgcttg tgtgtcccgt tttttacgta accaaatatc caaggttaaa ccatctgcat
    34621 cgatggctcg atacaaataa tgccattttc ctttaatttt gatgtacgtt tcatccattt
    34681 tccatgaata aaaggatttt ttatttttct ttttccaaat ttgatagagt agtttgccat
    34741 attcttgcac ccaacgataa atcgtcgtat gagaaacgtt aatgccacga tcatataaga
    34801 tttcttgaac ttcacgatag ctaaggttat aacgaagata gtagcccacg gctacaataa
    34861 tcacatcctg ctgaaattgc tttcctttaa aaggattcat cgtcattcct cctgctatct
    34921 ttttctatta ttctacctta tttgatagta gatttaaaac tttgcaacag aacccagatt
    34981 gcagtctgaa ttgctgcaat aacgttatcc gccaatgtat ttttctgtcc agatgtgctg
    35041 tacacgttaa tactgttctc caactcctgt gcatagtttt tttcaccatg cttcaaaata
    35101 gatttgattt tatacatagc tgaatcaaaa tcctttataa atgattcatc tccatggcaa
    35161 tttaaaaatt tccctgctgt aatcaatgca cccacttccg ccgctgtaaa cattaccggc
    35221 ggaagtagga agccctctac aagaaaatat ccttttccgg cctcagatcc aattggtatt
    35281 ccggcttctt caagtgtccg gatatctctg taaactgtcc ttaagcttat attaaatcgc
    35341 tgtgcaattt ctttggcagg aattattttt tttgattgca gctgaataag aatagaggtt
    35401 actctgttaa tcctgttcaa attttattcc tcctctgtga cttccataaa aagtatatcc
    35461 tatgcgttct taagctagct gctgttagtg cttctcattg caccctggtt ataaaagcca
    35521 tactcacaaa cctcttcacc aaaactcttt acatctctaa tatagaactc tatctagggg
    35581 tcccgagcgc ttagtgggaa tttgtatcga taaggggtac aaattcccac taaaccaatg
    35641 tttcaaggcc tatttatttt ttatattcaa ttctcttaag tgtttaggaa tagataacaa
    35701 gtcaaattta tactctccaa gaaaagtgat atgctcccaa ttaataggag atacatgctt
    35761 catatactta gttacttcgg gatctatttt gacgagataa ttataagctg cttgtaagta
    35821 gacggcgttc catatactta ttgcatttat taacacatta agcgcactag cactttgaag
    35881 ttgtcggcga atatcgcgct ccataaattt tccgcgtcgc ccaaaaaata gttctctagc
    35941 taaagcatta atcgcttctg tcttatttag tccatgagtg atccttcgcc gtagctcact
    36001 atctgtaata taatctatca taaaaatgct cttttcaatg cgacctagtt ctctcagtgc
    36061 aagagctact ctattcttac gtgcgtatga gcctagcttt cctaatagta aagaactaga
    36121 tacttttcct gtttgaatcg aataggcgat tcgtttaatt tcatcatagt tttcttcaat
    36181 aatttttaca ttgatttttc cgcttatatc ttctgataag ttagggtagt aggaaggtga
    36241 tttgatagaa aataattgtg atttttttat atttctgatg cgaggttcaa aatcaaagcc
    36301 tagtaatgcg gtcattccaa acacctgatc agaataccca tttgtatcag taaaatgttc
    36361 ctcaatatct agatctgttt catgataaag taggccatca agggtatgag tagcttccct
    36421 tgtattagtt gaagcaacct cgatatgatg agtcgtatgc ctatcattta ttgatcgaat
    36481 cattgtagct cctttttcca tacttttgta atgtggatta acatcggatt ttagagctga
    36541 gacgcccact gggacgcgca ttccgtctga agcagtggtt tttccttcac cccaaaagtc
    36601 tgcaacagga agctttaact gataattaac caaaacagat tgagcacgag tcagagcttc
    36661 tttataaaag cgccattgtt tggcattggc taactgagaa taagaaattc caggagttga
    36721 ttgggccatt ttttcaagac caatattcat ccctaaaccc agcaaagcag caaaaataat
    36781 ttttctttct tgttcactcg gcggtttccc tgtagaatca tgactaaatt cttgtgaaaa
    36841 gttggtccaa ctgtccacct caattaaaag atcactaagc cttatcttag gaattattga
    36901 ataaagtttt tttctatata tttctgcttc gctaggtgta actttttcca actttttaag
    36961 gtttgctctt gaaattctct tatcaactgt cgaataaaat tgaagctgta aatctaaaat
    37021 tatttcccga tcctttaaat agtcctcaaa cgtgtctgga atagtttctg aatcaataca
    37081 agcagataaa tcaactaagt aatcatcaat atttcgatgg atcatacttc cttcaactga
    37141 aatatctcct gatcgaatat tgttctttag ctcggtgaaa gctactaact catagtaaga
    37201 ccgatctatt ttcccctctt ctggccgaac aaggcttttc cattttttac tcacaaaatc
    37261 agtagaagta tctgccggta tttttctttt accactattg tgtaaatcag ttagttgagt
    37321 tagggccatg aggactggat ttgctgccgg agttgctttg aacgaaaggg tcctcaataa
    37381 cattggcgtg tatcttcgga ggtaattagc tttatttcga accatttcta aatagccatg
    37441 atttttatta cctgtaattt ttttagcttc ttctccatct tgtactaaat cttcccaagg
    37501 catgattcgt tcaatttcgt caaaaggatt actatcatta tcttttgcaa agtgaagagc
    37561 atcaattaaa gaagcataat gttccaattt tttagtagcc aattttcctt tttcttttaa
    37621 ctgttcttgt gaatcacgtg tccctttgcg tttaatactt gctaaaatgc ggtcattaat
    37681 ctcaatcagt tgatcgatca gatattgatg atgattgact aaaaaagcaa taagtaaaga
    37741 gtatcttttt tcaagctcaa aacgggagaa gtcatatgca tcataatttt cccctagtct
    37801 agctagctga agaaacctgt tccgattaat atgggagaca ttaattgtcc cgagtcccat
    37861 ggaagcaatc acttccactt ttttacaaat actcataaag ctttctggat ttgccttacc
    37921 tggaatgtct tttagccaag cgagtttagt tattttcgtc tcttcataaa tttgaaacaa
    37981 actctctagt ttttcaattt gtatatctgt taatgaacag agtaatattg aaaataagtt
    38041 gttttctgct ttatctcgac agcggcttat aatgtcttca agtgtagcta tagatggaaa
    38101 aataattctt tttcgagtta agaaatcaat tgtttttttc attagataga tagagtcatc
    38161 attttctaaa gctagttcaa ttaaatattc tattaactgt ttttgtgtat tagcactacc
    38221 gaatcgatga tagttgaata cttctaagat ctcgttgaag tgatttgcac gtgtatttct
    38281 atgatcatat gaatttaaat caattgcatc aagatggagc tgtcgactca cataagaagt
    38341 tagtctggtt gatttaatcg gccaattact taaagaacac ccaggatacc gggccaaaca
    38401 aagttgtatc gcaaatccta gtttattgac ctttccacgg tgttgattaa taacctccag
    38461 atcataatca gaaaaactaa aatacgcttt aaaatcctct tctgataagt ggtctacaga
    38521 aagaagttgt tcacgctgtg aagtagttaa aattcttttc atagccatat cttaagcatt
    38581 ccttttattg aggtaacggt aaaaggttgt tttgcttaat ttagaggcat caagaatttg
    38641 acgaatagaa tactctttgc tgtcatacat ttttaaagct aaatcaattg atagcttacc
    38701 tttacttgga cggccccctt tttttcctcg gactctggct gccttaagac cagagttagt
    38761 tcgttcaata ataatatccc gttccagttc tgctaaacta gccataactc ggaaaaagaa
    38821 tcttcccata gacgttgaag tatctacgtt atcttgaata gatataaaat tgacactaag
    38881 ttcttcaaat aattcagaaa gttcaatcaa atgtttagtt gatcgtgaaa ttcgatctaa
    38941 cttgtaaatg acaacagaat ctccttcacg tagtaggttg atcatttctt ctaattgcgg
    39001 tcggtctttt ttcgcaccag ttactttttc ttgaaataat ttatcaattc cataatgagt
    39061 aagtgcatca atttgtaaac taagattttg atcatccgta ctcactcgag catagccaaa
    39121 aatcataaaa aaacctcctt aattttataa tttaaatgta ccataactca ttaagtataa
    39181 ctatatagga actatgaaaa aggaacggat tttggtactt gatttactta aaaaacattt
    39241 agaaaaagca ggaaaatgaa aaggtaccat aaacggtcgt ttatggtacc attcaaattt
    39301 atccttattg tacaaaataa cagcgaaatt tttaaatcta ttccttatcg atacaaattc
    39361 cccgtaggcg ctagggacct ctttagctcc ttggaagctg tcagtagtat acctaataat
    39421 ttatctacat tccctttagt aacgtgtaac tttccaaatt tacaaaagcg actcatagaa
    39481 ttatttcctc ccgttaaata atagataact attaaaaata gacaatactt gctcataagt
    39541 aacggtactt aaattgttta ctttggcgtg tttcattgct tgatgaaact gatttttagt
    39601 aaacagttga cgatattctc gattgaccca ttttgaaaca aagtacgtat atagcttcca
    39661 atatttatct ggaacatctg tggtatggcg ggtaagtttt attaagacac tgtttacttt
    39721 tggtttagga tgaaagcatt ccgctggcag cttaagcaat tgctgaatcg agacttgagt
    39781 gtgcaagagc aaccctagtg ttcggtgaat atccaaggta cgcttgtaga atccttcttc
    39841 aacaatcaga tagatgtcag acgcatggct ttcaaaaacc acttttttaa taatttgtgt
    39901 gcttaaatgg taaggaatat tcccaacaat tttatacctc tgtttgttag ggaattgaaa
    39961 ctgtagaata tcttggtgaa ttaaagtgac acgaatgttc agttttaatt tttctgacga
    40021 taagttgaat agatgactgt ctaattcaat agacgttacc tgtttactta ttttagccag
    40081 tttcgtcgtt aaatgccctt tacctgttcc aatttcgtaa acggtatcgg tttcttttaa
    40141 attcaattgt tttattattt ggttgagtac tttttcactc gttaaaaagt tttgagaata
    40201 ttttatattt ttgttcatgt aatcactcct gaagtgatta catctataaa taaatacaga
    40261 agttaaacga tttgtttgta attttagtta tctgtttaaa aagtcataag attagtcact
    40321 ggtaggaatt aatctaacgt atttatttat ctgcgtaatc actgttttta gtctgtttca
    40381 aaacagtaga tgttttatct acattacgca tttggaatac caacatgacg aatccctcct
    40441 tcttaattac aaatttttag catctaattt aacttcaatt cctattatac aaaattttaa
    40501 gataatgcac tatcaacaca ctcttaagtt tgcttctaag tcttatttcc ataactttag
    40561 ggttaaccat acgcaagacc aatcactctc ggacaatact catgatttta atgataaaat
    40621 ccatgttaaa cccatagata agaaatacac ctgcaataac cgttacctgt ttgtgccaat
    40681 ttaaaaatgc accacttttt tataattaaa acggttgaaa actgtaccac taataactca
    40741 caatagagag atgtcaccgt caagttaaat gtacaaaata acagcgaaat ttttaaatct
    40801 atttcttatc gatacaaatt cctcgtaggc gctcgggacc cctatctagc gaacttttag
    40861 aaaagatata aaacatcaga gtatggacag ttgcggatgt acttcagaaa agattagatg
    40921 tctaaaaagc ttgtagttaa agctttttag acatctaaat ctaggtacta aaacaattca
    40981 tccagtaaaa tataatattt tattttctcc caatcaggct tgatccccag taagtcaaaa
    41041 aatagctcga catactgttc ttccccgata tcctccctga tcgaccggac gcagaaggca
    41101 atgtcatacc acttgtccgc cctgccgctt ctcccaagat caataaagcc acttactttg
    41161 ccatctttca caaagatgtt gctgtctccc aggtcgccgt gggaaaagac aagttcctct
    41221 tcgggctttt ccgtctttaa aaaatcatac agctcgcgcg gatctttaaa tggagtgtct
    41281 tcttcccagt tttcgcaatc cacatcggcc agatcgttat tcagtaagta atccaattcg
    41341 gctaagcggc tgtctaggct attcgtatag ggacaatccg atatgtcgat ggagtgaaag
    41401 agcctgatgc actccgcata cagctcgata atcttttcag ggctttgttc atcttcatac
    41461 tcttccgagc aaaggacgcc atcggcctca ctcatgagca gattgctcca gccatcatgc
    41521 cgttcaaagt gcaggacctt tggaacaggc agctttcctt ccagccatag catcatgtcc
    41581 ttttcccgtt ccacatcata ggtggtccct ttataccggc tgtccgtcat ttttaaatat
    41641 aggttttcat tttctcccac cagcttatat accttagcag gagacattcc ttccgtatct
    41701 tttacgcagc ggtatttttc gatcagtttt ttcaattccg gtgatattct cattttagcc
    41761 atttattatt tccttcctct tttctacagt atttaaagat accccaagaa gctaattata
    41821 acaagacgaa ctccaattca ctgttccttg cattctaaaa ccttaaatac cagaaaacag
    41881 ctttttcaaa gttgttttca aagttggcgt ataacatagt atcgacggag ccgattttga
    41941 aaccacaatt atgatagaat ttacaagcta taaggttatt gtcctgggtt tcaagcatta
    42001 gtccatgcaa gtttttatgc tttgcccatt ctatagatat attgataagc gcgctgccta
    42061 tgccttgccc cctgaaatcc ttacatacgg cgatatcttc tatataaaag atatattatc
    42121 ttatcagtat tgtcaatata ttcaaggcaa tctgcctcct catcctcttc atcctcttcg
    42181 tcttggtagc tttttaaata tggcgcttca tagagtaatt ctgtaaaggt ccaattctcg
    42241 ttttcatacc tcggtataat cttacctatc acctcaaatg gttcgctggg tttatcgata
    42301 tctttcaggt gccctgcttt catttctgta atcactgttc ccgcctctct tctatatcag
    42361 cggcatatgt gctatccagg cagccggttt taccagtgta ttttttatac atgtccctgg
    42421 tatattttgt tatattccta tcatactccg gataggcata atgaagcctt tccgccacct
    42481 caccggatac cgccctgaac aattgatggc atagaaataa tgcttcccat atgttttcat
    42541 aggaatccat ccggtaggtg gacaaaagtt tctcccacaa atcctcggat atataccttt
    42601 caataaactt atagttcttg cctacactta atttaaagcc tgtttcgatg ccgaccttcc
    42661 atgatatcat tctcagcagc tcatggcgaa caatctgatt aaaatgatca atagcaaata
    42721 aaatttcctt acggcacaat cctttaataa cataaggtgt tacattccaa aattcattgc
    42781 agcaatcatc atactccctt gcgcttggct ttcttacatg ataatctata tcagtcggaa
    42841 ctatgtccct tttaattcta caatctttat caattagaac ctttattaat ttatcgccct
    42901 ttaggtaatt atctaactct tccaagggca ataaggtaag atcaatttta ttgtaatcat
    42961 caaatagcat aagataggaa aatccctttt cttcaggtgg gaataattcc atatcctccg
    43021 gcttttgcat cattattata ttcccaaatt gattaagcca gtcatcatta gatataaacg
    43081 gttctatatc acttacaaaa tatgtaatat cataatcctg aaattcatct ttaggtatat
    43141 taatatttgc gcgtgacccc tcaagggtca caattcgaat acgttcatcc tgttctgcta
    43201 aagaaagtac taaatccatc atttcttttt ctgatctcat ttacatactc ctcgtttatt
    43261 ttttctatat tattacatct tcttttttgc cgatacaatc agcatcattg ggcgtcgcat
    43321 ttcatccgcc atccccggaa tatccatcat gttctctggc ggctgtggct ccacaatctg
    43381 atttattata aaactatttg aaagcagtgt atttagatat gtggtcagtg ttctatgata
    43441 ttttgtaacc ttttcttcca aaaacatagc tgtccgtttg ccctcataat aataattgtc
    43501 caccgggaaa tgcagtattt ctcctttttc gttataatac cagtcttgtg ttccatgagc
    43561 agtaaaaaca ggatgttcaa ctgtaaaaac taaattgcca ccagccttca gcatcctata
    43621 tatctttttt attaaattct catagtctgc tacataatga aacgcaagcg aacttagtat
    43681 tacatcaaag ctctcctctg ggaaatccac atcttctatg gcacagcatt catattcaat
    43741 ctgtggaaaa tgggtttttc cttttgctac ttcgagcatt ttatgagaaa tatcaacacc
    43801 tactacagag gaagcaccgt tttccatcgc atatatacag tgccatccat agccgcatcc
    43861 taaatcaagc acacgcttac ccttaaaatc aggtagcatc tttttcaaag tctcccattc
    43921 tcccgcacca gccagtcctt tctgcgagcg actcatttga ctgtattttt gaaaaaatat
    43981 attatcatca tatttgtttt ctttcatctg aactctcctc gtttaaaaag ttatttatct
    44041 ccgatacaat ttcattcact tctttataaa gtttctcggt catatcgtag cattcaaaaa
    44101 gagaaagacc gagtacttca aaaatatgat taactctttc ggcatatttt tcaggtttat
    44161 attcaaaagt ttcaagcagt tttatagctt tcttttcgtt aatgcaataa gcattattac
    44221 atgcaaatag tacttgattt aagcatgaaa taatacgaaa aacatggcct gcaatataat
    44281 atttatcctc tacccccgca tttgctttta caaacattaa agagaattca gcttcaaata
    44341 taaaaaagtt catcaagctt ttctttagag cagtagggta aatttctgcc tgctttttta
    44401 attcgcataa gctttcgttc ttagcatata gtattttact aatcgctaat tctccacgat
    44461 acattgcact tatataacca tggggatgcc cggtctgata attggcagta acaattcctt
    44521 gctccgtatc tttgattatt tgttctaccc gttttatatc acgtaaaatc aagtcaacat
    44581 gatacccatt tataaataac catccgccgc cattaatcca atcaccccac gctccgggag
    44641 gcacaacaag gttgtttcta tttttatcat ccaattctgt agcaatttga ttaatcgctg
    44701 tcaggtcaaa tgagtctgaa ttgtaataga ttccgatatc tatatcagaa ttttctgtat
    44761 gggtgcctct tgcacgtgag ccccctaata cgatgccttc tataaaaggc aaagatgata
    44821 atttctctgt tactatttga ataacattac ctaccatata aacatcctcc tttattcgtt
    44881 agatattttt atttcttctc catctggtaa aataaatgcc tgcacaaact tgacacctag
    44941 cacatcagca atggccttca actcatccaa ggttactgtt tctcgttgta attttttatt
    45001 gaaattctgt ggagtctggc caatacgtct agcaagttcg gaaacactta tattcatttg
    45061 ctcacacagt tctttaatca tttctgccgt agtcatacag cacctccaag tttacgctaa
    45121 gaatattata aaccatttgg ttgataaaca caatagttat taaaatatta ttataatcag
    45181 caagcaaaag aaaacccaca actctactgt agagtcatgg gctatttact tctggttttc
    45241 atatttccat ttcgatgcca gatttgaagg ctatgacgaa gtggccttca tagactgtaa
    45301 cgctctggat tatcttcctt acaagcttat catcatattc taaggtgcgg aatttgttct
    45361 tgcggataaa ttcaatcagc tcattgattc gctcgttctc gccactgagg gaggcatctt
    45421 ctactaaaag gatctgtcgc ttgtctctca gctcatcaat ctcatctgct aagtggtcat
    45481 agtcttgacc cttgttcgcc agcttgatta gttctttttg tttttcctct agtgagttgt
    45541 taatctctga aatttggtat tctgtggttt cgccaatcac agcatgaata ttctcttcca
    45601 gtgtctttat catattgttc ccacctgcaa gtagcttatt aatcgcagtc attactgcac
    45661 cataaagttc atcttctttt acggttcggt tcttacaaac ttcaggacct tgctcgattc
    45721 tagtcacgca tcgccagaca aattcttttc ttccgtggat attccaatag acccgtctat
    45781 aaatatcgcc acaatctcca cagaaggtga tggcacttaa agcgtacttg ctactgtaaa
    45841 ttcttttgtt cttgccttct cctgtgtaga tattgcttct ccgatgaatt tcttcttgcg
    45901 cctgcaaaaa taactcttta ggaataatcg cttcatggct attttcaaca taatattggg
    45961 gaacatgccc ttcatttttc actcgtttct tggtcagaaa atctactgtg acagtctttt
    46021 gcagaagggc atctccgatg tatttttcgt tttgaagtat cttcttaact gattctggtc
    46081 gccatcttgg ttttcccgct gctgttaaaa taccatcctt ttcaagggct cgaccaatgc
    46141 ccactagact ctgaccctca aggtattctc ggtagatgcg tttgataatc tcagcttctt
    46201 cggggacaat agttaaattt ccatcttcat ctttcgtgta gcccataaat cgcttatggt
    46261 tgacctgcac ctttccttgt tggtatcggt actgtagccc aagcttaacg ttttgtgaaa
    46321 ggctctggct ttcctgctgt gccaaagatg ccataatagt cagcaaaacc tcacctttgg
    46381 catccgtggt gttgatgttc tctttctcaa aataaactga tatgttctta tccttgagct
    46441 gtctaatgta ttgaaggcag tctagggtgt tacgcgcaaa tcggctgatg gattttgtaa
    46501 taaccatgtc gatgttaccg tccatacact ctgcaatcat gcgattaaat tcgtcacgct
    46561 ttttagtgtt cgtaccagag ataccatcat ctgcaaagat gccagcaaac tcccattcat
    46621 tatttttctt tataaactct gtatagtgtg agacctgaac ctcatagcta gaattttgtt
    46681 cttctgtttc tgtagaaaca cggcaatagg cagcaacacg aagtttcttt atcttttctt
    46741 ttgcggctgt acttcctact cttttacgag caggaataac cattatattt ttctctgtca
    46801 ctttattcct cgctttctat cagactgtat aagtattctg ctcgttcaaa aggatccact
    46861 ggcatcttat tatctgcctt tttcattttg aatcgttctt tgggaggggg agaggtgaaa
    46921 gcggcaagct ctaccactcg tcctaaatcc tttgcacgtt tatctctaac ttcttcagct
    46981 ttatcaaata tctctttatc aataattgct ggatacgtat catttccaag gtagttgacg
    47041 tttttcaaaa tgcgccccat cacagaatgt gtcttttcaa tacctgcctg ttcgccagcc
    47101 actgtaaggg atagtcctga tatgtatttc tcaaagaata cctttacttg acctgctgcc
    47161 ttttcatcga cagtaaccac tccatcttga attttgtatc catatggaat atatgccatt
    47221 tatctcacca ccttttcttt cagggaaaga ccgcatttca aattgaatgt cagctcatcc
    47281 ctggaattta caatgatgtt cactacaaat tcttcaaata gttcttccgt gtagtcacca
    47341 ttaaaattat ctgctgacac ataattaatg aggtccttta tctcgtttgc tcgcaaaacc
    47401 ccactcgcag agttcgttac caggtttgtt ttttcggtag taagattttt aatctcacta
    47461 tctaaaacat ttcgttcctg attaaaaaga gcaggttcta ggaaaccttt ggacatcagt
    47521 gcaataaggg tattgcgttc ttccaatagt tactccatta gcttatcaat agcgtccatt
    47581 ctttcacggt cgctttcttc atcgatttgg ctaactgact tgaaaagtgg ttctaggatt
    47641 agcttatgac tgaaagcaag cttattcatc atggttgtca atgtggcttt gatttcccca
    47701 tctcgcaaaa acaacatgga gcaactttct ttatcttcga tactatctca acatgtgtcg
    47761 tggataaggt aagtatgtaa aatggtatgt ggaacatagt gatttgctgt aaatgatttg
    47821 ctaactactt tagttcttta tacaaagtat aaatcggata ttttattatt ttttctttta
    47881 tatcttctga gattaggtca aagtatttgt ccgctaaatc agaaaggggt tcttttttca
    47941 tcacctaatg ggtgatgaag cagaatactt taaagactat taaatcaatg ttaggaaaga
    48001 ctattagtaa aactatgaat tattcaggaa aaaaggttct tttttaaagt tttctattgc
    48061 ttcctggcgt tgataaatga gatataaagt cggtgtttgt acacgtccta atgaaaatgt
    48121 accttgtacg cctttttgtt gtaaattcaa ggtatataaa gggcttgcgt tcatgccgat
    48181 caaccaatcg gcaatttggc gtgtttgcgc ttcttgataa aagggatagt aattcattcc
    48241 tggttgcaaa ttttgaaaac cgcttcggat cacatctttt tctaagctat tgatccataa
    48301 tcttttatac gttttatctt tagaaaaggc atttgcttta tggataatcg accaggcgat
    48361 attttcacct tctctgtcgc tatctgttgc gacaataatt gtatttgcct ttttgagaag
    48421 ttcagcaaca attttaaact gctttccctt atcttttgca acttcaaaat cgtatcgatc
    48481 aggaaaaatc ggcaaagatt caagtttcca gttctgccac ttttcgttat aatgacctgg
    48541 ttctgctaat tcgactaaat gcccaaaacc aaaggtgata aacgtttcat ctgtaaatag
    48601 tgggtctttg atctcaaaat aaccgtcttt tttggtgctt tgttttaaag cacttgcgta
    48661 ggctaatgcc tggcttggtt tttcagctaa aataaccgta ctcattaact atccctcttt
    48721 tcattgtttt tttctttgat ctactgtcac gttgtatctt gatcgatacc ttctaaacgt
    48781 tcggcgatta attccagttt gttcttcaac ttctttatcg gaacaaccat tcaaaaataa
    48841 atcgaaagcg tgttgtaaac gtggatcatt ttctttgaat ttaggttgtc gccctttgaa
    48901 ttttcctttt ttcttagcaa tttcaattcc ttgggcttgg cgttctttaa ttcgtttgcg
    48961 ttcagattcc gcttggtact tatacaattc aatcactaaa ttattaatca gccgtcttaa
    49021 attttcatct tcaataccat tcattgaggg taaatttaag acttccaggg ttgccccctt
    49081 aatttgaatt tgattcatca attctgttaa ttctttatta tttcgtccta atcgatctaa
    49141 ttcagtaaca acaactatat ccccttcacg aatatagtta agcatagctt gtaattgtgg
    49201 gcgttcgacc gattgaccgc ttaatttgtc tgaaaagacc ttagaaacgc cctctaacgc
    49261 tttcagttgt ctatctaagt tctgttcttt gctactgaca cgtgcataac caattttagc
    49321 cattttcaac caacctctaa aattctctcg gttgcaataa ccaatcagct atatctactt
    49381 tttcaatttc aaattgctta tcagaaattg tcttttcgta agcgataaaa tcttgcgcat
    49441 attgttgctc attaaaaata gccaccactt cgtcattttc taaaactcga taaataaatt
    49501 ttttcatttt actcctccta ttatgcccaa cttaaatgac ctattcacca agtcaattat
    49561 actgctaaaa ccatattagg acaaataagt atactctatt gacctataaa tgatagcaac
    49621 ttaaaaaatc aagtgttcgc ttcgctctca ctgcccctcg acgttttagt agcctttccc
    49681 tcacttcgtt cagtccaagc caactaaaag ttttcgggct actctctcct tctcccccta
    49741 ataattaatt aaaatggttc tgttgcaaag ttttaaatct actatcaaat aaggtagaat
    49801 aatagaaaaa gatagcagga ggaatgacga tgaatccttt taaaggaaag caatttcagc
    49861 aggatgtgat tattgtagcc gtgggctact atcttcgtta taaccttagc tatcgtgaag
    49921 ttcaagaaat cttatatgat cgtggcatta acgtttctca tacgacgatt tatcgttggg
    49981 tgcaagaata tggcaaacta ctctatcaaa tttggaaaaa gaaaaataaa aaatcctttt
    50041 attcatggaa aatggatgaa acgtacatca aaattaaagg aaaatggcat tatttgtatc
    50101 gagccatcga tgcagatggt ttaaccttgg atatttggtt acgtaaaaaa cgggacacac
    50161 aagcagccta tgcttttctt aagcggttag tgaagcagtt tgatgaaccg aaggttgtag
    50221 tcacagataa agccccctct attacaagtg cctttaagaa actaaaagaa tacggctttt
    50281 atcaagggac agaacatcgt accattaaat acctgaataa tttgattgaa caagaccatc
    50341 gtccagtaaa gagacgcaat aaattctatc gaagtttacg cactgcctct accacgatta
    50401 aaggcatgga agccattcga ggattatata agaaaacccg gaaagaaggc actctcttcg
    50461 ggttttcggt ctgtactgaa atcaaggtat tattgggaat cccagcttaa atcatagata
    50521 ccgtaaggga ttttattctt tatttaaaac tttgcaacag aacc
//
LOCUS       p4780-1                13377 bp    DNA     linear   BCT 08-AUG-2020
DEFINITION  [Enterococcus faecium] Enterococcus faecium plasmid p4780-1,
            partial sequence.
ACCESSION   p4780-1
VERSION
KEYWORDS    .
SOURCE      Enterococcus faecium
  ORGANISM  Enterococcus faecium
            Bacteria; Firmicutes; Bacilli; Lactobacillales; Enterococcaceae;
            Enterococcus.
REFERENCE   1  (bases 1 to 13377)
  AUTHORS   Hung,W.-C.
  TITLE     Possible role of insertion sequence IS1216V in dissemination of
            multidrug-resistant elements MESPM1 and MES6272-2 between
            Enterococcus and ST59 Staphylococcus aureus
  JOURNAL   unpublished
REFERENCE   2  (bases 1 to 13377)
  AUTHORS   Hung,W.-C.
  TITLE     Direct Submission
  JOURNAL   Submitted (08-AUG-2020) Department of Microbiology and Immunology,
            Kaohsiung Medical University, No.100, Shiquan 1st Rd, Kaohsiung,
            80708, Taiwan
COMMENT     Bankit Comment: ALT EMAIL:b88404030@ntu.edu.tw
            Bankit Comment: Vecscreen Comment:Submitter says Vecscreen match is
            due to: The three sequences are plasmid sequences with multiple
            resistance determinants and insertion sequences
            Bankit Comment: TOTAL # OF SEQS:3
            
            ##Assembly-Data-START##
            Assembly Method       :: SPAdes v. v3.10.1
            Sequencing Technology :: Illumina; Sanger dideoxy sequencing
            ##Assembly-Data-END##
FEATURES             Location/Qualifiers
     source          1..13377
                     /organism="Enterococcus faecium"
                     /mol_type="genomic DNA"
                     /strain="Jan-80"
                     /isolation_source="Clinical isolates"
                     /db_xref="taxon:1352"
                     /country="Taiwan"
                     /collection_date="2003"
                     /identified_by="W.C. Hung"
                     /note="[cultured bacterial source]"
     misc_feature    1..367
                     /gene="tnp"
                     /note="IS982-like element ISEfm1 family transposase,
                     5'-end lacked"
     misc_feature    528..1586
                     /gene="tnp"
                     /note="IS256-like element ISEf1 family transposase,
                     disrupted by IS1216V"
     misc_feature    1597..2405
                     /note="insertion sequence:IS1216V"
     gene            complement(1651..2331)
                     /gene="tnp"
     CDS             complement(1651..2331)
                     /gene="tnp"
                     /codon_start=1
                     /transl_table=11
                     /product="IS6-like element IS1216 family transposase"
                     /translation="MNHFKGKQFQQDVIIVAVGYYLRYNLSYREVQEILYDRGINVSH
                     TTIYRWVQEYGKLLYQIWKKKNKKSFYSWKMDETYIKIKGKWHYLYRAIDADGLTLDI
                     WLRKKRDTQAAYAFLKRLVKQFDEPKVVVTDKAPSITSAFKKLKEYGFYQGTEHRTIK
                     YLNNLIEQDHRPVKRRNKFYRSLRTASTTIKGMEAIRGLYKKTRKEGTLFGFSVCTEI
                     KVLLGIPA"
     CDS             complement(2736..5654)
                     /gene="tnp"
                     /codon_start=1
                     /transl_table=11
                     /product="Tn551 transposase"
                     /translation="MAMKRILTTSQREQLLSVDHLSEEDFKAYFSFSDYDLEVINQHR
                     GKVNKLGFAIQLCLARYPGCSLSNWPIKSTRLTSYVSRQLHLDAIDLNSYDHRNTRAN
                     HFNEILEVFNYHRFGSANTQKQLIEYLIELALENDDSIYLMKKTIDFLTRKRIIFPSI
                     ATLEDIISRCRDKAENNLFSILLCSLTDIQIEKLESLFQIYEETKITKLAWLKDIPGK
                     ANPESFMSICKKVEVIASMGLGTINVSHINRNRFLQLARLGENYDAYDFSRFELEKRY
                     SLLIAFLVNHHQYLIDQLIEINDRILASIKRKGTRDSQEQLKEKGKLATKKLEHYASL
                     IDALHFAKDNDSNPFDEIERIMPWEDLVQDGEEAKKITGNKNHGYLEMVRNKANYLRR
                     YTPMLLRTLSFKATPAANPVLMALTQLTDLHNSGKRKIPADTSTDFVSKKWKSLVRPE
                     EGKIDRSYYELVAFTELKNNIRSGDISVEGSMIHRNIDDYLVDLSACIDSETIPDTFE
                     DYLKDREIILDLQLQFYSTVDKRISRANLKKLEKVTPSEAEIYRKKLYSIIPKIRLSD
                     LLIEVDSWTNFSQEFSHDSTGKPPSEQERKIIFAALLGLGMNIGLEKMAQSTPGISYS
                     QLANAKQWRFYKEALTRAQSVLVNYQLKLPVADFWGEGKTTASDGMRVPVGVSALKSD
                     VNPHYKSMEKGATMIRSINDRHTTHHIEVASTNTREATHTLDGLLYHETDLDIEEHFT
                     DTNGYSDQVFGMTALLGFDFEPRIRNIKKSQLFSIKSPSYYPNLSEDISGKINVKIIE
                     ENYDEIKRIAYSIQTGKVSSSLLLGKLGSYARKNRVALALRELGRIEKSIFMIDYITD
                     SELRRRITHGLNKTEAINALARELFFGRRGKFMERDIRRQLQSASALNVLINAISIWN
                     AVYLQAAYNYLVKIDPEVTKYMKHVSPINWEHITFLGEYKFDLLSIPKHLRELNIKNK
                     "
     gene            complement(5658..6212)
                     /gene="tnpR"
     CDS             complement(5658..6212)
                     /gene="tnpR"
                     /codon_start=1
                     /transl_table=11
                     /product="resolvase"
                     /translation="MIFGYARVSTDDQNLSLQIDALTHYGIDKLFQEKVTGAKKDRPQ
                     LEEMINLLREGDSVVIYKLDRISRSTKHLIELSELFEELSVNFISIQDNVDTSTSMGR
                     FFFRVMASLAELERDIIIERTNSGLKAARVRGKKGGRPSKGKLSIDLALKMYDSKEYS
                     IRQILDASKLSKTTFYRYLNKRNA"
     gene            complement(6567..7304)
                     /gene="ermB"
     CDS             complement(6567..7304)
                     /gene="ermB"
                     /codon_start=1
                     /transl_table=11
                     /product="erythromycin resistance transferase"
                     /translation="MNKNIKYSQNFLTSEKVLNQIIKQLNLKETDTVYEIGTGKGHLT
                     TKLAKISKQVTSIELDSHLFNLSSEKLKLNTRVTLIHQDILQFQFPNKQRYKIVGNIP
                     YHLSTQIIKKVVFESHASDIYLIVEEGFYKRTLDIHRTLGLLLHTQVSIQQLLKLPAE
                     CFHPKPKVNSVLIKLTRHTTDVPDKYWKLYTYFVSKWVNREYRQLFTKNQFHQAMKHA
                     KVNNLSTVTYEQVLSIFNSYLLFNGRK"
     CDS             complement(7429..7524)
                     /codon_start=1
                     /transl_table=11
                     /product="leader peptide"
                     /translation="MLVFQMRYQMRYVDKTSTVLKQTKNSDYADK"
     gene            complement(8066..8860)
                     /gene="aph(3')-IIIa"
     CDS             complement(8066..8860)
                     /gene="aph(3')-IIIa"
                     /codon_start=1
                     /transl_table=11
                     /product="aminoglycoside 3'-phosphotransferase"
                     /translation="MAKMRISPELKKLIEKYRCVKDTEGMSPAKVYKLVGENENLYLK
                     MTDSRYKGTTYDVEREKDMMLWLEGKLPVPKVLHFERHDGWSNLLMSEADGVLCSEEY
                     EDEQSPEKIIELYAECIRLFHSIDISDCPYTNSLDSRLAELDYLLNNDLADVDCENWE
                     EDTPFKDPRELYDFLKTEKPEEELVFSHGDLGDSNIFVKDGKVSGFIDLGRSGRADKW
                     YDIAFCVRSIREDIGEEQYVELFFDLLGIKPDWEKIKYYILLDELF"
     misc_feature    8953..9205
                     /note="5'-end truncated sat gene (streptothricin
                     acetyltransferase)"
     CDS             complement(9231..10139)
                     /codon_start=1
                     /transl_table=11
                     /product="IS982-like element ISEfm1 family transposase"
                     /translation="MRSSKYTEHYTDTFITFKEIMRTVSNIYHNCVPDKIKNRRNTDQ
                     LKQRDTVIIACVIWGIINGYTSQRATYRAVCSVLFPNGDFPSRSRFTRLSSNLAYTIK
                     IIRYFFIKKLTKGELVGIIDSFPSPLCKPVRNRQAKLLNQIAKVGYNSTKKSYFYGLK
                     IHMIVTKTGFPITYSITNPGVHDVKVLETLSEEANLPNILGDKGYISHKIHEKLALKG
                     ITISVPPRKNMDKSEKLDHSLLGKQRKTVETVFSSLEKLGCQNFNSRSVKGLESRFES
                     ILLAYSVLLSRAQRRFGGTLRYSLGY"
     misc_feature    10253..10469
                     /note="3'-end truncated sat gene (streptothricin
                     acetyltransferase)"
     misc_feature    10478..11275
                     /note="5'-end truncated aadE gene (streptomycin
                     adenylyltransferase)"
     gene            complement(11445..12884)
                     /gene="aacA-aphD"
     CDS             complement(11445..12884)
                     /gene="aacA-aphD"
                     /codon_start=1
                     /transl_table=11
                     /product="bifunctional aminoglycoside modifying enzyme
                     AacA-AphD"
                     /translation="MNIVENEICIRTLIDDDFPLMLKWLTDERVLEFYGGRDKKYTLE
                     SLKKHYTEPWEDEVFRVIIEYNNVPIGYGQIYKMYDELYTDYHYPKTDEIVYGMDQFI
                     GEPNYWSKGIGTRYIKLIFEFLKKERNANAVILDPHKNNPRAIRAYQKSGFRIIEDLP
                     EHELHEGKKEDCYLMEYRYDDNATNVKAMKYLIEHYFDNFKVDSIEIIGSGYDSVAYL
                     VNNEYIFKTKFSTNKKKGYAKEKAIYNFLNTNLETNVKIPNIEYSYISDELSILGYKE
                     IKGTFLTPEIYSTMSEEEQNLLKRDIASFLRQMHGLDYTDISECTIDNKQNVLEEYIL
                     LRETIYNDLTDIEKDYIESFMERLNATTVFEGKKCLCHNDFSCNHLLLDGNNRLTGII
                     DFGDSGIIDEYCDFIYLLEDSEEEIGTNFGEDILRMYGNIDIEKAKEYQDIVEEYYPI
                     ETIVYGIKNIKQEFIENGRKEIYKRTYKD"
     misc_feature    12885..13377
                     /note="GNAT family acetyltransferase, 5'-end lacked"
BASE COUNT     4072 a   2506 c   2007 g   4792 t
ORIGIN      
        1 ccatgacgtg aaagtgttag agactttatc ggaagaagcg aatcttccca atatcctagg
       61 ggacaaagga tatattagcc ataaaatcca tgaaaagctt gcccttaagg gcattactat
      121 atccgttccg ccacgtaaaa acatggataa atcagaaaaa ctagaccaca gcttacttgg
      181 aaaacaaaga aaaacagttg agactgtttt ttcttcctta gaaaaattag gttgtcaaaa
      241 tttcaactca cgttctgtta aagggctaga gagtagattt gaaagcatat tactggctta
      301 cagtgttcta ttaagtcgag cacaacgacg ttttgaagga actttgagat attctttagg
      361 atattaagat taactagcac cacgggtatt atttagattc tataaacatg tgcaacttat
      421 ctaacaacaa agtatatatt ctacagaagt aaacaaatag cttatgtttt aggatgggag
      481 cgtcaataat tttgtgtaaa taaattgtcc tcctgcaaaa taattagtta ctcagtaaac
      541 attgaaacta atgtatcggt tacctgttga aaacctttat ggcttctgtt tagaaatttt
      601 tgattgtatg tatcaaaaat gctgactaga aagcgttcta gtgattcttc attttgaaac
      661 tgctcttttc tacggctgta tcttttaatt tgcttattga aagactcgat tagattggtt
      721 gagtaaatgg ttctacgaat gctaggtgga aaatcataaa aagttaataa gtcttggttt
      781 tctatgagtg actgcgtcac tttaggatag tttttcttcc atttctcaat catgccggat
      841 aagaaggtat tcgcttcttc ttttgagtta gcttgataaa cagccttaaa gtcatcacag
      901 atttcttttc ggtctttgac acgtacttta tgagcgatat tacgagatac atggatacaa
      961 caatgctgat attttgcttt aggataaatt tgatggatag tatctttcat gccttttaag
     1021 ccgtccgtaa taaaaagcaa gacttcttga actcctctgg agttaatatc ctgtagcagc
     1081 tcattccaaa cgtatgttga ttcagttgga gcaatcgcat aactcagtac ttctttagtg
     1141 ccgtcttctc gtataccaat ggcaatataa atcgcttctt tggatacagt ttgacgtttt
     1201 agtggaatgt aagtagcgtc cataaaaata gcgacatact tatcatttaa ggctctggat
     1261 ttaaaggcat ttacttcttt agtcagaact ttagtcatgt tggacatggt ttgtggagta
     1321 tagtgatgac cgtacatttt ttcgatcaaa tcagcaattt cagacatcgt aacacctttt
     1381 tcgaataaac ggataatagt ggtttccaat gtatcgtttg ttcttttgta ggctggtaaa
     1441 gtttgttgtt taaactcacc attacgatct ctaggtattt ccaatgttaa ttcaccatat
     1501 tcggttttga ttgatcgaaa gtaagaaccg tttctcgaat tacctgaatt aaaaccagtg
     1561 cgatcatatt tttcgtaatc taaaaaagcc gttaatggtt ctgttgcaaa gttttaaata
     1621 aagaataaaa tcccttacgg tatctatgat ttaagctggg attcccaata ataccttgat
     1681 ttcagtacag accgaaaacc cgaagagagt gccttctttt cgggttttct tatataatcc
     1741 tcgaatggct tccatgcctt taatcgtggt agaggcagtg cgtaaacttc gatagaattt
     1801 attgcgtctc tttactggac gatggtcttg ttcaatcaaa ttattcaggt atttaatggt
     1861 acgatgttct gtcccttgat aaaagccgta ttcctttagt ttcttaaagg cacttgtaat
     1921 agagggggct ttatctgtga ctacaacctt cggttcatca aactgcttca ctaaccgctt
     1981 aagaaaagca taggctgctt gtgtgtcccg ttttttacgt aaccaaatat ccaaggttaa
     2041 accatctgca tcgatggctc gatacaaata atgccatttt cctttaattt tgatgtacgt
     2101 ttcatccatt ttccatgaat aaaaggattt tttatttttc tttttccaaa tttgatagag
     2161 tagtttgcca tattcttgca cccaacgata aatcgtcgta tgagaaacgt taatgccacg
     2221 atcatataag atttcttgaa cttcacgata gctaaggtta taacgaagat agtagcccac
     2281 ggctacaata atcacatcct gctgaaattg ctttccttta aaatgattca tcgtcattcc
     2341 tcctgctatc tttttctatt attctacctt atttgatagt agatttaaaa ctttgcaaca
     2401 gaacccttaa gcttatatta aatcgctgtg caatttcttt ggcaggaatt attttttttg
     2461 attgcagctg aataagaata gaggttactc tgttaatcct gttcaaattt tattcctcct
     2521 ctgtgacttc cataaaaagt atatcctatg cgttcttaag ctagctgctg ttagtgcttc
     2581 tcattgcacc ctggttataa aagccatact cacaaacctc ttcaccaaaa ctctttacat
     2641 ctctaatata gaactctatc taggggtccc gagcgcttag tgggaatttg tatcgataag
     2701 gggtacaaat tcccactaaa ccaatgtttc aaggcctatt tattttttat attcaattct
     2761 cttaagtgtt taggaataga taacaagtca aatttatact ctccaagaaa agtgatatgc
     2821 tcccaattaa taggagatac atgcttcata tacttagtta cttcgggatc tattttgacg
     2881 agataattat aagctgcttg taagtagacg gcgttccata tacttattgc atttattaac
     2941 acattaagcg cactagcact ttgaagttgt cggcgaatat cgcgctccat aaattttccg
     3001 cgtcgcccaa aaaatagttc tctagctaaa gcattaatcg cttctgtctt atttagtcca
     3061 tgagtgatcc ttcgccgtag ctcactatct gtaatataat ctatcataaa aatgctcttt
     3121 tcaatgcgac ctagttctct cagtgcaaga gctactctat tcttacgtgc gtatgagcct
     3181 agctttccta atagtaaaga actagatact tttcctgttt gaatcgaata ggcgattcgt
     3241 ttaatttcat catagttttc ttcaataatt tttacattga tttttccgct tatatcttct
     3301 gataagttag ggtagtagga aggtgatttg atagaaaata attgtgattt ttttatattt
     3361 ctgatgcgag gttcaaaatc aaagcctagt aatgcggtca ttccaaacac ctgatcagaa
     3421 tacccatttg tatcagtaaa atgttcctca atatctagat ctgtttcatg ataaagtagg
     3481 ccatcaaggg tatgagtagc ttcccttgta ttagttgaag caacctcgat atgatgagtc
     3541 gtatgcctat catttattga tcgaatcatt gtagctcctt tttccatact tttgtaatgt
     3601 ggattaacat cggattttag agctgagacg cccactggga cgcgcattcc gtctgaagca
     3661 gtggtttttc cttcacccca aaagtctgca acaggaagct ttaactgata attaaccaaa
     3721 acagattgag cacgagtcag agcttcttta taaaagcgcc attgtttggc attggctaac
     3781 tgagaataag aaattccagg agttgattgg gccatttttt caagaccaat attcatccct
     3841 aaacccagca aagcagcaaa aataattttt ctttcttgtt cactcggcgg tttccctgta
     3901 gaatcatgac taaattcttg tgaaaagttg gtccaactgt ccacctcaat taaaagatca
     3961 ctaagcctta tcttaggaat tattgaataa agtttttttc tatatatttc tgcttcgcta
     4021 ggtgtaactt tttccaactt tttaaggttt gctcttgaaa ttctcttatc aactgtcgaa
     4081 taaaattgaa gctgtaaatc taaaattatt tcccgatcct ttaaatagtc ctcaaacgtg
     4141 tctggaatag tttctgaatc aatacaagca gataaatcaa ctaagtaatc atcaatattt
     4201 cgatggatca tacttccttc aactgaaata tctcctgatc gaatattgtt ctttagctcg
     4261 gtgaaagcta ctaactcata gtaagaccga tctattttcc cctcttctgg ccgaacaagg
     4321 cttttccatt ttttactcac aaaatcagta gaagtatctg ccggtatttt tcttttacca
     4381 ctattgtgta aatcagttag ttgagttagg gccatgagga ctggatttgc tgccggagtt
     4441 gctttgaacg aaagggtcct caataacatt ggcgtgtatc ttcggaggta attagcttta
     4501 tttcgaacca tttctaaata gccatgattt ttattacctg taattttttt agcttcttct
     4561 ccatcttgta ctaaatcttc ccaaggcatg attcgttcaa tttcgtcaaa aggattacta
     4621 tcattatctt ttgcaaagtg aagagcatca attaaagaag cataatgttc caatttttta
     4681 gtagccaatt ttcctttttc ttttaactgt tcttgtgaat cacgtgtccc tttgcgttta
     4741 atacttgcta aaatgcggtc attaatctca atcagttgat cgatcagata ttgatgatga
     4801 ttgactaaaa aagcaataag taaagagtat cttttttcaa gctcaaaacg ggagaagtca
     4861 tatgcatcat aattttcccc tagtctagct agctgaagaa acctgttccg attaatatgg
     4921 gagacattaa ttgtcccgag tcccatggaa gcaatcactt ccactttttt acaaatactc
     4981 ataaagcttt ctggatttgc cttacctgga atgtctttta gccaagcgag tttagttatt
     5041 ttcgtctctt cataaatttg aaacaaactc tctagttttt caatttgtat atctgttaat
     5101 gaacagagca atattgaaaa taagttgttt tctgctttat ctcgacagcg gcttataatg
     5161 tcttcaagtg tagctataga tggaaaaata attctttttc gagttaagaa atcaattgtt
     5221 tttttcatta gatagataga gtcatcattt tctaaagcta gttcaattaa atattctatt
     5281 aactgttttt gtgtattagc actaccgaat cgatgatagt tgaatacttc taagatctcg
     5341 ttgaagtgat ttgcacgtgt atttctatga tcatatgaat ttaaatcaat tgcatcaaga
     5401 tggagctgtc gactcacata agaagttagt ctggttgatt taatcggcca attacttaaa
     5461 gaacacccag gataccgggc caaacaaagt tgtatcgcaa atcctagttt attgaccttt
     5521 ccacggtgtt gattaataac ctccagatca taatcagaaa aactaaaata cgctttaaaa
     5581 tcctcttctg ataagtggtc tacagaaaga agttgttcac gctgtgaagt agttaaaatt
     5641 cttttcatag ccatatctta agcattcctt ttattgaggt aacggtaaaa ggttgttttg
     5701 cttaatttag aggcatcaag aatttgacga atagaatact ctttgctgtc atacattttt
     5761 aaagctaaat caattgatag cttaccttta cttggacggc cccctttttt tcctcggact
     5821 ctggctgcct taagaccaga gttagttcgt tcaataataa tatcccgttc cagttctgct
     5881 aaactagcca taactcggaa aaagaatctt cccatagacg ttgaagtatc tacgttatct
     5941 tgaatagata taaaattgac actaagttct tcaaataatt cagaaagttc aatcaaatgt
     6001 ttagttgatc gtgaaattcg atctaacttg taaatgacaa cagaatctcc ttcacgtagt
     6061 aggttgatca tttcttctaa ttgcggtcgg tcttttttcg caccagttac tttttcttga
     6121 aataatttat caattccata atgagtaagt gcatcaattt gtaaactaag attttgatca
     6181 tccgtactca ctcgagcata gccaaaaatc ataaaaaaac ctccttaatt ttataattta
     6241 aatgtaccat aactcattaa gtataactat ataggaacta tgaaaaagga acggattttg
     6301 gtacttgatt tacttaaaaa acatttagaa aaagcaggaa aatgaaatgg taccataaac
     6361 ggtcgtttat ggtaccattc aaatttatcc ttattgtaca aaataacagc gaaattttta
     6421 aatctattcc ttatcgatac aaattccccg taggcgctag ggacctcttt agctccttgg
     6481 aagctgtcag tagtatacct aataatttat ctccattccc tttagtaacg tgtaactttc
     6541 caaatttaca aaagcgactc atagaattat ttcctcccgt taaataatag ataactatta
     6601 aaaatagaca atacttgctc ataagtaacg gtacttaaat tgtttacttt ggcgtgtttc
     6661 attgcttgat gaaactgatt tttagtaaac agttgacgat attctcgatt gacccatttt
     6721 gaaacaaagt acgtatatag cttccaatat ttatctggaa catctgtggt atggcgggta
     6781 agttttatta agacactgtt tacttttggt ttaggatgaa agcattccgc tggcagctta
     6841 agcaattgct gaatcgagac ttgagtgtgc aagagcaacc ctagtgttcg gtgaatatcc
     6901 aaggtacgct tgtagaatcc ttcttcaaca atcagataga tgtcagacgc atggctttca
     6961 aaaaccactt ttttaataat ttgtgtgctt aaatggtaag gaatattccc aacaatttta
     7021 tacctctgtt tgttagggaa ttgaaactgt agaatatctt ggtgaattaa agtgacacga
     7081 gtattcagtt ttaatttttc tgacgataag ttgaatagat gactgtctaa ttcaatagac
     7141 gttacctgtt tacttatttt agccagtttc gtcgttaaat gccctttacc tgttccaatt
     7201 tcgtaaacgg tatcggtttc ttttaaattc aattgtttta ttatttggtt gagtactttt
     7261 tcactcgtta aaaagttttg agaatatttt atatttttgt tcatttaatc actcctgaag
     7321 tgattacatc tataaacaaa tacagaagtt aaacgatttg tttgtaattt tagttatctg
     7381 tttaaaaagt cataagatta gtcactggta ggaattaatc taacgtattt atttatctgc
     7441 gtaatcactg tttttagtct gtttcaaaac agtagatgtt ttatctacat aacgcatttg
     7501 ataacgcatt tggaatacca acatgacgaa tccctccttc ttaattacaa atttttagca
     7561 tctaatttaa cttcaattcc tattatacaa aattttaaga taatgcacta tcaacacact
     7621 cttaagtttg cttctaagtc ttatttccat aactttaggg ttaaccatac gcaagaccaa
     7681 tcactctcgg acaatactca tgattttaat gataaaatcc atgttaaacc catagataag
     7741 aaatacacct gcaataaccg ttacctgttt gtgccaattt aaaaatgcac cactttttta
     7801 taattaaaac ggttgaaaac tgtaccacta ataactcaca atagagagat gtcaccgtca
     7861 agttaaatgt acaaaataac agcgaaattt ttaaatctat ttcttatcga tacaaattcc
     7921 tcgtaggcgc tcgggacccc tatctagcga acttttagaa aagatataaa acatcagagt
     7981 atggacagtt gcggatgtac ttcagaaaag attagatgtc taaaaagctt gtagttaaag
     8041 ctttttagac atctaaatct aggtactaaa acaattcatc cagtaaaata taatatttta
     8101 ttttctccca atcaggcttg atccccagta agtcaaaaaa tagctcgaca tactgttctt
     8161 ccccgatatc ctccctgatc gaccggacgc agaaggcaat gtcataccac ttgtccgccc
     8221 tgccgcttct cccaagatca ataaagccac ttactttgcc atctttcaca aagatgttgc
     8281 tgtctcccag gtcgccgtgg gaaaagacaa gttcctcttc gggcttttcc gtctttaaaa
     8341 aatcatacag ctcgcgcgga tctttaaatg gagtgtcttc ttcccagttt tcgcaatcca
     8401 catcggccag atcgttattc agtaagtaat ccaattcggc taagcggctg tctaagctat
     8461 tcgtataggg acaatccgat atgtcgatgg agtgaaagag cctgatgcac tccgcataca
     8521 gctcgataat cttttcaggg ctttgttcat cttcatactc ttccgagcaa aggacgccat
     8581 cggcctcact catgagcaga ttgctccagc catcatgccg ttcaaagtgc aggacctttg
     8641 gaacaggcag ctttccttcc agccatagca tcatgtcctt ttcccgttcc acatcatagg
     8701 tggtcccttt ataccggctg tccgtcattt ttaaatatag gttttcattt tctcccacca
     8761 gcttatatac cttagcagga gacattcctt ccgtatcttt tacgcagcgg tatttttcga
     8821 tcagtttttt caattccggt gatattctca ttttagccat ttattatttc cttcctcttt
     8881 tctacagtat ttaaagatac cccaagaagc taattataac aagacgaact ccaattcact
     8941 gttccttgca ttctaaaacc ttaaatacca gaaaacagct ttttcaaagt tgttttcaaa
     9001 gttggcgtat aacatagtat cgacggagcc gattttgaaa ccacaattat gatagaattt
     9061 acaagctata aggttattgt cctgggtttc aagcattagt ccatgcaagt ttttatgctt
     9121 tgcccattct atagatatat tgataagcgc gctgcctatg ccttgccccc tgaaatcctt
     9181 acatacggcg atatcttcta tataaaagat acccgtggtg ctagttaatt ttaatatcct
     9241 aaagaatatc tcaaagttcc tccaaaacgt cgttgtgctc gacttaatag aacactgtaa
     9301 gccagtaata tgctttcaaa tctactctct agccctttaa cagaacgtga gttgaaattt
     9361 tgacaaccta atttttctaa ggaagaaaaa acagtctcaa ctgtttttct ttgttttcca
     9421 agtaagctgt ggtctagttt ttctgattta tccatgtttt tacgtggcgg aacggatata
     9481 gtaatgccct taagggcaag cttttcatgg attttatggc taatatatcc tttgtcccct
     9541 aggatattgg gaagattcgc ttcttccgat aaagtctcta acactttcac gtcatggaca
     9601 cctggattcg tgattgagta agtaatcgga aagccagtct tagtaacgat catatgaatt
     9661 ttaagaccat aaaaataaga tttttttgtt gagttatagc caactttggc tatttgattc
     9721 aatagttttg cttgtctatt tctaactggt ttacataatg gactaggaaa actatctata
     9781 attccgacta gttcaccttt ggtgagcttc ttgatgaaaa agtatcgaat aatcttgata
     9841 gtgtaagcta agtttgaact taagcgagtg aatcgactcc tactaggaaa gtcaccatta
     9901 ggaaataaga cggaacaaac cgctctatac gtggctcttt ggctagtata gccattaatt
     9961 atcccccata taacacaagc aataatcact gtatcgcgtt gcttcagttg atcagtattt
    10021 cttcggtttt taatcttatc tggtacacaa ttgtggtata tgttagaaac agttctcata
    10081 atttccttga atgttataaa agtatctgta taatgttcag tatattttga tgaacgcata
    10141 tgtagtcctc atttcttggg agttttgaga ctactatatg cgtttttttg ttgatttacc
    10201 aacatgttta gacattttcc tctaggaaaa aattaactag caccacgggt taaaagatat
    10261 attatcttat cagtattgtc aatatattca aggcaatctg cctcctcatc ctcttcatcc
    10321 tcttcgtctt ggtagctttt taaatatggc gcttcataga gtaattctgt aaaggtccaa
    10381 ttctcgtttt catacctcgg tataatctta cctatcacct caaatggttc gctgggttta
    10441 tcgatatctt tcaggtgccc tgctttcatt tctgtaatca ctgttcccgc ctctcttcta
    10501 tatcagcggc atatgtgcta tccaggcagc cggttttacc agtgtatttt ttatacatgt
    10561 ccctggtata ttttgttata ttcctatcat actccggata ggcataatga agcctttccg
    10621 ccacctcacc ggataccgcc ctgaacaatt gatggcatag aaataatgct tcccatatgt
    10681 tttcatagga atccatccgg taggtggaca aaagtttctc ccacaaatcc tcggatatat
    10741 acctttcaat aaacttatag ttcttgccta cacttaattt aaagcctgtt tcgatgccga
    10801 ccttccatga tatcattctc agcagctcat ggcgaacaat ctgattaaaa tgatcaatag
    10861 caaataaaat ttccttacgg cacaatcctt taataacata aggtgttaca ttccaaaatt
    10921 cattgcagca atcatcatac tcccttgcgc ttggctttct tacatgataa tctatatcag
    10981 tcggaactat gtccctttta attctacaat ctttatcaat tagaaccttt attaatttat
    11041 cgccctttag gtaattatct aactcttcca agggcaataa ggtaagatca attttattgt
    11101 aatcatcaaa tagcataaga taggaaaatc ccttttcttc aggtgggaat aattccatat
    11161 cctccggctt ttgcatcatt attatattcc caaattgatt aagccagtca tcattagata
    11221 taaacggttc tatatcactt acaaaatatg taatatcata atcctgaaat tcatcttata
    11281 gaacatatat cttctaatac attatctgta ttttgatatt taataatcat tgaattatta
    11341 tttgtttttt ctaaatccat ctttccactt cctttattat ttttcatttt tttaaactat
    11401 ttaatactaa tgtcttttat aatagctttt catatattat ataatcaatc tttataagtc
    11461 cttttataaa tttcttttct accattttcg ataaattcct gtttaatatt tttaattcca
    11521 taaacaatag tttcaatagg ataatattct tcaactatat cttgatattc ttttgctttc
    11581 tcaatatcta tatttccata cattcttaat atatcttctc caaaatttgt tcctatttct
    11641 tcttcactat cttcaagtaa gtatataaaa tcacaatatt catctataat tccagaatct
    11701 ccaaaatcaa ttattccagt taatctatta ttgccatcta acaatagatg attacaacta
    11761 aaatcattat ggcataaaca ctttttaccc tcaaaaactg ttgttgcatt tagtctttcc
    11821 ataaaacttt ctatataatc tttttctata tcagttaaat cattataaat agtttcacgc
    11881 aacaatatat actcttctaa tacattttgt ttattatcaa tagtacattc actaatatct
    11941 gtataatcta aaccgtgcat ttgtcttaaa aaactggcaa tatctcgttt taacaaattt
    12001 tgttcttctt ctgacatagt agaataaatt tctggtgtta aaaaagttcc tttaatttct
    12061 ttataaccta gtatagataa ttcatcacta atatacgaat attcaatatt aggaattttt
    12121 acattagttt ctaaatttgt atttaaaaaa ttatatattg ctttttcttt tgcataacct
    12181 tttttcttat tagtactaaa ttttgtttta aaaatgtatt cattattaac taaatatgcc
    12241 acactatcat aaccactacc gattatttca atactatcta ctttgaaatt atcaaagtaa
    12301 tgctcaatta aatatttcat tgccttaaca tttgtggcat tatcatcata tctatattcc
    12361 attaaataac aatcttcttt tttgccctcg tgtaattcat gttctggcaa atcttcaata
    12421 attctaaaac cagatttttg gtatgccctt attgctcttg gattattttt atgagggtct
    12481 aaaataactg cattagcatt tctttctttt ttcaaaaatt caaaaatcaa tttaatatat
    12541 cttgtaccaa ttcctttact ccaataattt ggctctccta taaattgatc cataccatag
    12601 actatctcat cagtttttgg ataatgataa tcagtatata actcatcata cattttatat
    12661 atttgtccat atccaatagg aacattgtta tattcaataa ttactctaaa aacttcatct
    12721 tcccaaggct ctgtataatg tttttttaat gattctaatg tatatttttt atctctacca
    12781 ccataaaatt ctaatactct ttcatcagtt aaccatttta acatcaaagg aaaatcatca
    12841 tctattaaag ttcttataca tatttcattt tcaactatat tcatttattt atcacctttt
    12901 tcataatcat atacatatac tatttcatct ttataatcat ttttaccacc taatttttca
    12961 tatacatggc aagctctagg attaccttta tcagttatta aaaacatttc agaacaacca
    13021 atctctttag aatattcctt aataaaagat aataattttg aaccataacc tttgtcttga
    13081 tagttaggta acattcctat tgagtgtaaa taaaacattg tttttccatc aggtcttaaa
    13141 agtgtatagc aatatgcaaa tcctataatt ttattatttt ctttagctat aaacccaaat
    13201 gaactggtat cattaagaaa tccttttaaa ttatcaatat caaaaaccat attatcatca
    13261 attaaaactt cttccataaa ctctaaatca ttttttttag gtatattaat atttgcgcgt
    13321 gacccctcaa gggtcacaat tcgaatacgt tcatcctgtt ctgctaaaga aagtact
//
LOCUS       pV19                   24402 bp    DNA     linear   BCT 08-AUG-2020
DEFINITION  [Enterococcus faecium] Enterococcus faecium plasmid pV19, partial
            sequence.
ACCESSION   pV19
VERSION
KEYWORDS    .
SOURCE      Enterococcus faecium
  ORGANISM  Enterococcus faecium
            Bacteria; Firmicutes; Bacilli; Lactobacillales; Enterococcaceae;
            Enterococcus.
REFERENCE   1  (bases 1 to 24402)
  AUTHORS   Hung,W.-C.
  TITLE     Possible role of insertion sequence IS1216V in dissemination of
            multidrug-resistant elements MESPM1 and MES6272-2 between
            Enterococcus and ST59 Staphylococcus aureus
  JOURNAL   unpublished
REFERENCE   2  (bases 1 to 24402)
  AUTHORS   Hung,W.-C.
  TITLE     Direct Submission
  JOURNAL   Submitted (08-AUG-2020) Department of Microbiology and Immunology,
            Kaohsiung Medical University, No.100, Shiquan 1st Rd, Kaohsiung,
            80708, Taiwan
COMMENT     Bankit Comment: ALT EMAIL:b88404030@ntu.edu.tw
            Bankit Comment: Vecscreen Comment:Submitter says Vecscreen match is
            due to: The three sequences are plasmid sequences with multiple
            resistance determinants and insertion sequences
            Bankit Comment: TOTAL # OF SEQS:3
            
            ##Assembly-Data-START##
            Assembly Method       :: SPAdes v. v3.10.1
            Sequencing Technology :: Illumina; Sanger dideoxy sequencing
            ##Assembly-Data-END##
FEATURES             Location/Qualifiers
     source          1..24402
                     /organism="Enterococcus faecium"
                     /mol_type="genomic DNA"
                     /strain="V19"
                     /isolation_source="Clinical isolates"
                     /db_xref="taxon:1352"
                     /country="Taiwan"
                     /collection_date="2014"
                     /identified_by="W.C. Hung"
                     /note="[cultured bacterial source]"
     misc_feature    1..809
                     /note="insertion sequence:IS1216V"
     gene            75..755
                     /gene="tnp"
     CDS             75..755
                     /gene="tnp"
                     /codon_start=1
                     /transl_table=11
                     /product="IS6-like element IS1216 family transposase"
                     /translation="MNHFKGKQFQQDVIIVAVGYYLRYNLSYREVQEILYDRGINVSH
                     TTIYRWVQEYGKLLYQIWKKKNKKSFYSWKMDETYIKIKGKWHYLYRAIDADGLTLDI
                     WLRKKRDTQAAYAFLKRLVKQFDEPKVVVTDKAPSITSAFKKLKEYGFYQGTEHRTIK
                     YLNNLIEQDHRPVKRRNKFYRSLRTASTTIKGMEAIRGLYKKTRKEGTLFGFSVCTEI
                     KVLLGIPA"
     misc_feature    810..2964
                     /gene="tnp"
                     /note="Tn551 transposase, 3'-end disrupted"
     gene            complement(2968..3522)
                     /gene="tnpR"
     CDS             complement(2968..3522)
                     /gene="tnpR"
                     /codon_start=1
                     /transl_table=11
                     /product="resolvase"
                     /translation="MIFGYARVSTDDQNLSLQIDALTHYGIDKLFQEKVTGAKKDRPQ
                     LEEMINLLREGDSVVIYKLDRISRSTKHLIELSELFEELSVNFISIQDNVDTSTSMGR
                     FFFRVMASLAELERDIIIERTNSGLKAARVRGKKGGRPSKGKLSIDLALKMYDSKEYS
                     IRQILDASKLSKTTFYRYLNKRNA"
     CDS             complement(3741..3872)
                     /codon_start=1
                     /transl_table=11
                     /product="hypothetical protein"
                     /translation="MSRFCKFGKLHVTKGNVDKLLGILLTASKELKRSLAPTGNLYR"
     gene            complement(3877..4614)
                     /gene="ermB"
     CDS             complement(3877..4614)
                     /gene="ermB"
                     /codon_start=1
                     /transl_table=11
                     /product="erythromycin resistance transferase"
                     /translation="MNKNIKYSQNFLTSEKVLNQIIKQLNLKETDTVYEIGTGKGHLT
                     TKLAKISKQVTSIELDSHLFNLSSEKLKLNIRVTLIHQDILQFQFPNKQRYKIVGNIP
                     YHLSTQIIKKVVFESHASDIYLIVEEGFYKRTLDIHRTLGLLLHTQVSIQQLLKLPAE
                     CFHPKPKVNSVLIKLTRHTTDVPDKYWKLYTYFVSKWVNREYRQLFTKNQFHQAMKHA
                     KVNNLSTVTYEQVLSIFNSYLLFNGRK"
     CDS             complement(4739..4822)
                     /codon_start=1
                     /transl_table=11
                     /product="leader peptide of ErmB"
                     /translation="MLVFQMRNVDKTSTVLKQTKNSDYADK"
     gene            complement(5364..6158)
                     /gene="aph(3')-IIIa"
     CDS             complement(5364..6158)
                     /gene="aph(3')-IIIa"
                     /codon_start=1
                     /transl_table=11
                     /product="aminoglycoside 3'-phosphotransferase"
                     /translation="MAKMRISPELKKLIEKYRCVKDTEGMSPAKVYKLVGENENLYLK
                     MTDSRYKGTTYDVEREKDMMLWLEGKLPVPKVLHFERHDGWSNLLMSEADGVLCSEEY
                     EDEQSPEKIIELYAECIRLFHSIDISDCPYTNSLDSRLAELDYLLNNDLADVDCENWE
                     EDTPFKDPRELYDFLKTEKPEEELVFSHGDLGDSNIFVKDGKVSGFIDLGRSGRADKW
                     YDIAFCVRSIREDIGEEQYVELFFDLLGIKPDWEKIKYYILLDELF"
     gene            complement(6251..6781)
                     /gene="sat"
     CDS             complement(6251..6781)
                     /gene="sat"
                     /codon_start=1
                     /transl_table=11
                     /product="streptothricin acetyltransferase"
                     /translation="MKAGHLKDIDKPSEPFEVIGKIIPRYENENWTFTELLYEAPYLK
                     SYQDEEDEEDEEADCLEYIDNTDKIIYLYYQDDKCVGKVKLRKNWNRYAYIEDIAVCK
                     DFRGQGIGSALINISIEWAKHKNLHGLMLETQDNNLIACKFYHNCGFKIGSVDTMLYA
                     NFENNFEKAVFWYLRF"
     misc_feature    6790..7587
                     /gene="aadE"
                     /note="5'-end truncated aadE gene (streptomycin
                     adenylyltransferase)"
     gene            complement(7757..9196)
                     /gene="aacA-aphD"
     CDS             complement(7757..9196)
                     /gene="aacA-aphD"
                     /codon_start=1
                     /transl_table=11
                     /product="bifunctional aminoglycoside modifying enzyme
                     AacA-AphD"
                     /translation="MNIVENEICIRTLIDDDFPLMLKWLTDERVLEFYGGRDKKYTLE
                     SLKKHYTEPWEDEVFRVIIEYNNVPIGYGQIYKMYDELYTDYHYPKTDEIVYGMDQFI
                     GEPNYWSKGIGTRYIKLIFEFLKKERNANAVILDPHKNNPRAIRAYQKSGFRIIEDLP
                     EHELHEGKKEDCYLMEYRYDDNATNVKAMKYLIEHYFDNFKVDSIEIIGSGYDSVAYL
                     VNNEYIFKTKFSTNKKKGYAKEKAIYNFLNTNLETNVKIPNIEYSYISDELSILGYKE
                     IKGTFLTPEIYSTMSEEEQNLLKRDIASFLRQMHGLDYTDISECTIDNKQNVLEEYIL
                     LRETIYNDLTDIEKDYIESFMERLNATTVFEGKKCLCHNDFSCNHLLLDGNNRLTGII
                     DFGDSGIIDEYCDFIYLLEDSEEEIGTNFGEDILRMYGNIDIEKAKEYQDIVEEYYPI
                     ETIVYGIKNIKQEFIENGRKEIYKRTYKD"
     CDS             complement(9197..9718)
                     /codon_start=1
                     /transl_table=11
                     /product="GNAT family acetyltransferase"
                     /translation="MRSEKEMMDLVLSLAEQDERIRIVTLEGSRANINIPKKNDLEFM
                     EEVLIDDNMVFDIDNLKGFLNDTSSFGFIAKENNKIIGFAYCYTLLRPDGKTMFYLHS
                     IGMLPNYQDKGYGSKLLSFIKEYSKEIGCSEMFLITDKGNPRACHVYEKLGGKNDYKD
                     EIVYVYDYEKGDK"
     CDS             complement(9751..10485)
                     /codon_start=1
                     /transl_table=11
                     /product="SAM-dependent methyltransferase"
                     /translation="MKENKYDDNIFFQKYSQMSRSQKGLAGAGEWETLKKMLPDFKGK
                     RVLDLGCGYGWHCIYAMENGASSVVGVDISHKMLEVAKGKTHFPQIEYECCAIEDVDF
                     PEESFDVILSSLAFHYVADYENLIKKIYRMLKAGGNLVFTVEHPVFTAHGTQDWYYNE
                     KGEILHFPVDNYYYEGKRTAMFLEEKVTKYHRTLTTYLNTLLSNSFIINQIVEPQPPE
                     NMMDIPGMADEMRRPMMLIVSAKKKM"
     CDS             complement(10466..11335)
                     /codon_start=1
                     /transl_table=11
                     /product="nucleotidyltransferase domain-containing
                     protein"
                     /translation="MVGNVIQIVTEKLSSLPFIEGIVLGGSRARGTHTENSDIDIGIY
                     YNSDSFDLTAINQIATELDDKNRNNLVVPPGAWGDWINGGGWLFINGYHVDLILRDIK
                     RVEQIIKDTEQGIVTANYQTGHPHGYISAMYRGELAISKILYAKNESLCELKKQAEIY
                     PTALKKSLMNFFIFEAEFSLMFVKANAGVEDKYYIAGHVFRIISCLNQVLFACNNAYC
                     INEKKAIKLLETFEHKPEKYTEKVNHIFEVLGISLFECYDMTEKLYKEVNEIVSEINN
                     FLNEESSDERKQI"
     CDS             complement(11398..12576)
                     /codon_start=1
                     /transl_table=11
                     /product="IS256-like element ISEf1 family transposase"
                     /translation="MNDFTTEIVQTLVTKGDLNELFRSHLEKAINTLLRTELTAFLDY
                     EKYDRTGFNSGNSRNGSYFRSIKTEYGELTLEIPRDRNGEFKQQTLPAYKRTNDTLET
                     TIIHLFEKGVTMSEIADLIEKMYGHHYTPQTMSNMTKVLTEEVNAFKSRALNDKYVAI
                     FMDATYIPLKRQTVSKEAIYIAIGIREDGTKEVLSYAIAPTESTYVWNELLQDINSRG
                     VQEVLLFITDGLKGMKDTIHQIYPKAKYQHCCIHVSRNIAHKVRVKDRKEICDDFKAV
                     YQANSKEEANTFLSGMIEKWKKNYPKVTQSLIENQDLLTFYDFPPSIRRTIYSTNLIE
                     SFNKQIKRYSRRKEQFQNEESLERFLVSIFDTYNQKFLNRSHKGFQQVTDTLVSMFTE
                     "
     CDS             complement(12696..12920)
                     /codon_start=1
                     /transl_table=11
                     /product="XRE family transcriptional regulator"
                     /translation="MTTAEMIKELCEQMNISVSELARRIGQTPQNFNKKLQRETVTLD
                     ELKAIADVLGVKFVQAFILPDGEEIKISNE"
     misc_feature    13063..13269
                     /note="site-specific recombinase, incomplete; missing
                     start"
     CDS             13420..14499
                     /gene="tnp"
                     /codon_start=1
                     /transl_table=11
                     /product="ISL3 family transposase"
                     /translation="MNTLIITGTYSPKLTACKYCQSHANDADEKKTIVKNGKKEVTIR
                     LESYQNIPTILKLKKQRYFCKNCHQHWTTQCSIVEENCFISRFMTFRILELLTQKISM
                     TVIAKICHVSLTTVIRVLKSVEKHLPETLKPRSFPKVLMVDEFRSHATYEDKMSFICA
                     NGETGELVDVLPSRRLDKLMNYFNRSPKEKREQVKFLVTDMNAAYFQLTKKIFPCAAL
                     VIDRFHIVKHLNQAFNDFRVREMKALIKNHQRSEANKLKVNWKYLLKNQMTVSSSEYK
                     NWRSFPSPKFPPLTESMMIDRLLSFSTDLKEAYGVFQLLTYHFRNKDPDSFFDLLKNL
                     PTTLDPLFKQKIENLINYEEGIRNA"
     CDS             14523..14639
                     /codon_start=1
                     /transl_table=11
                     /product="hypothetical protein"
                     /translation="MEAKNTHIKILKRVSYGFKSFSNMKIRIFMINDLVTIE"
     gene            complement(14948..15751)
                     /gene="lnu(B)"
     CDS             complement(14948..15751)
                     /gene="lnu(B)"
                     /codon_start=1
                     /transl_table=11
                     /product="lincosamide nucleotidyltransferase Lnu(B)"
                     /translation="MLKQKELIANVKNLTESDERITACMMYGSFTKGEGDQYSDIEFY
                     IFLKDSITSNFDSSNWLFDVAPYLMLYKNEYGTEVVIFDNLIRGEFHFLSEKDMNIIP
                     SFKDSGYIPDTKAMLIYDETGQLENYLSEISGARPNRLTEENANFLLCNFSNLWLMGI
                     NVLKRGEYARSLELLSQLQKNTLQLIRMAEKNADNWLNMSKNLEKEISLENYKKFAKT
                     TARLDKVELFEAYKNSLLLVMDLQSHLIEQYNLKVTHDILERLLNYISE"
     gene            complement(15805..17289)
                     /gene="Lsa(E)"
     CDS             complement(15805..17289)
                     /gene="Lsa(E)"
                     /codon_start=1
                     /transl_table=11
                     /product="ABC-F type ribosomal protection protein Lsa(E)"
                     /translation="MSLINVSNLTFSYEGSYDNIFENVSFQIDTDWKLGFIGRNGRGK
                     TTFLNLLLGKYAYSGNISSTVKFEYFPYDVEDKSLYTIEVMKSICTECMDWEIFREIS
                     LLDVQEDALYRPFNTLSNGEQTKVLLAALFLTASCFLLIDEPTNHLDIDARNVVQNYL
                     KRKKGFILVSHDRSLLDQCVDHILSINKTNIEIQKGNFTSWWENKTLQDNFELAENKK
                     LLKEIGRLSYAAKRSSNWSNKVEKSKYGTTNSGSKLDKGYVGHKAAKAMKRAKNIESR
                     HQEAVLQKSELLHNIEQYDDLKISPLEFHKECLIEANDLSLSYGDKEVCSNLNFRVNI
                     GDRVAIIGKNGSGKSSILKLINGDDIKFTGNFMLASGLKISYISQDTSYLKGNLSEFA
                     YNNKIDETLFKTILRKLDFNREQFDKNMVDFSAGQKKKVLIAKSLCESAHLYIWDEPL
                     NYIDIFSRIQIEKMILEYCPTLLFVEHDDAFCNNICTKNINLGL"
     CDS             complement(17732..18292)
                     /codon_start=1
                     /transl_table=11
                     /product="recombinase family protein"
                     /translation="-
                     GDIYRRVHWNNRGYKSIVWRCVSRLEEKGSECTAPTINEETLQTAVVKAINELLANKE
                     PFLQALQKNIATILNEENDNATNDIDSKLEELQQQLLIQAKSKNDYEDVADEIYHLRE
                     LKQNALVENAEREGKRQRIAEMTDFFNEQSCELEEYDEQLVRRLIEKVTVFHDKFAVE
                     FKSGVEIDVEG"
     CDS             18378..18836
                     /codon_start=1
                     /transl_table=11
                     /product="hypothetical protein"
                     /translation="MMTMCPRCLELYSEIWSKPCCKCADKTIPVDIELINVVQMLLTR
                     GFDVSYATCYPDKEQGEIEAMEIEIHFRELYPQALFDGLPPDWIVIDEYPVLGGKVLD
                     EPVDILTCAIEYRFEESIHIQKDIAISNLETWLEEKDPQSCRAILTLAGF"
     CDS             complement(18887..19138)
                     /codon_start=1
                     /transl_table=11
                     /product="hypothetical protein"
                     /translation="MEYADDRKIQPDRITYRLIQEYIEEKYGFKVHTANIAEVKRNLG
                     LPMYDAPNAVEELKRPYKPAPEYKVEAIKDALRHFKVID"
     misc_feature    19356..20084
                     /gene="spw"
                     /note="ANT(9) family aminoglycoside nucleotidyltransferase
                     Spw, 5'-end lacked"
     CDS             complement(20296..20823)
                     /codon_start=1
                     /transl_table=11
                     /product="adenine phosphoribosyltransferase"
                     /translation="MESTDVINEIRGILPRNSIGKYDLLTIFTHKTVFDKIVKVLSLD
                     FQNKVDYVAAPEAIGWILGTAIAKELGVGFIGVRKGDKLPYAKEEIISTHFTDYSGQD
                     KSFEISKSSIVRNKRVLIVDDWIETGSQMKALIALLEKLDCSIIGLATIGIDINEVTQ
                     KWIDSSFVAYIGSNI"
     gene            complement(20867..21730)
                     /gene="aadE"
     CDS             complement(20867..21730)
                     /gene="aadE"
                     /codon_start=1
                     /transl_table=11
                     /product="aminoglycoside nucleotidyltransferase ANT(6)-Ia"
                     /translation="MRSEKEMMDLVLSLAEQDERIRIVTLEGSRANINIPKDEFQDYD
                     ITYFVSDIEPFISNDDWLNQFGNIIMMQKPEDMELFPPEEKGFSYLMLFDDYNKIDLT
                     LLPLEELDNYLKGDKLIKVLIDKDCRIKRDIVPTDIDYHVRKPSAREYDDCCNEFWNV
                     TPYVIKGLCRKEILFAIDHLNQILRFELLRMMSWKVGIKTEFSLSVGKNYKYINKYID
                     EDLWNRLLSTYRMDSYENIWKSLFICHQLFREVSKEVAELLGFDYPEYGKNITRYTED
                     MYKKYVENDYF"
     CDS             complement(21899..22030)
                     /codon_start=1
                     /transl_table=11
                     /product="hypothetical protein"
                     /translation="MSRFCKFGKLHVTKGNGDKLLGILLTASKELKRSLAPTGNLYR"
     misc_feature    22034..22609
                     /gene="ermB"
                     /note="erythromycin resistance transferase, 5'-end lacked"
     misc_feature    22610..23418
                     /note="insertion sequence:IS1216V"
     CDS             22684..23364
                     /gene="tnp"
                     /codon_start=1
                     /transl_table=11
                     /product="IS6-like element IS1216 family transposase"
                     /translation="MNHFKGKQFQQDVIIVAVGYYLRYNLSYREVQEILYDRGINVSH
                     TTIYRWVQEYGKLLYQIWKKKNKKSFYSWKMDETYIKIKGKWHYLYRAIDADGLTLDI
                     WLRKKRDTQAAYAFLKRLVKQFDEPKVVVTDKAPSITSAFKKLKEYGFYQGTEHRTIK
                     YLNNLIEQDHRPVKRRNKFYRSLRTASTTIKGMEAIRGLYKKTRKEGTLFGFSVCTEI
                     KVLLGIPA"
     CDS             23596..24399
                     /gene="tnp"
                     /codon_start=1
                     /transl_table=11
                     /product="IS3-like element ISEfa10 family transposase"
                     /translation="MYWQKRLDRKNPDQEIEAEMLKVREKHKDYGCLRMTNELRNRGF
                     SINKKKVQRLIKKLGIKVTTYTRKSRRYNSYRGQVGAVAKNRIHRRFYTSICHQKITT
                     DTTEFKYHEVDAKGIIRQKKLYLDPFMDMFNSEILSYRISEKPNALAVMEGLEEAIQT
                     TNDCPYRRTFHSDQGWAYQMKAYRNKLKEYKIFQSMSRKGNCLDNSLMENFFGLLKQE
                     IFHGKVYNCFEELKSAIDSYIYYYNNERIKQKLNWQSPVQFRKTTVTVV"
BASE COUNT     7596 a   4633 c   3707 g   8466 t
ORIGIN      
        1 ggttctgttg caaagtttta aatctactat caaataaggt agaataatag aaaaagatag
       61 caggaggaat gacgatgaat cattttaaag gaaagcaatt tcagcaggat gtgattattg
      121 tagccgtggg ctactatctt cgttataacc ttagctatcg tgaagttcaa gaaatcttat
      181 atgatcgtgg cattaacgtt tctcatacga cgatttatcg ttgggtgcaa gaatatggca
      241 aactactcta tcaaatttgg aaaaagaaaa ataaaaaatc cttttattca tggaaaatgg
      301 atgaaacgta catcaaaatt aaaggaaaat ggcattattt gtatcgagcc atcgatgcag
      361 atggtttaac cttggatatt tggttacgta aaaaacggga cacacaagca gcctatgctt
      421 ttcttaagcg gttagtgaag cagtttgatg aaccgaaggt tgtagtcaca gataaagccc
      481 cctctattac aagtgccttt aagaaactaa aagaatacgg cttttatcaa gggacagaac
      541 atcgtaccat taaatacctg aataatttga ttgaacaaga ccatcgtcca gtaaagagac
      601 gcaataaatt ctatcgaagt ttacgcactg cctctaccac gattaaaggc atggaagcca
      661 ttcgaggatt atataagaaa acccgaaaag aaggcactct cttcgggttt tcggtctgta
      721 ctgaaatcaa ggtattattg ggaatcccag cttaaatcat agataccgta agggatttta
      781 ttctttattt aaaactttgc aacagaaccc ttcccttgta ttagttgaag caacctcgat
      841 atgatgagtc gtatgcctat catttattga tcgaatcatt gtagctcctt tttccatact
      901 tttgtaatgt ggattaacat cggattttag agctgagacg cccactggga cgcgcattcc
      961 gtctgaagca gtggtttttc cttcacccca aaagtctgca acaggaagct ttaactgata
     1021 attaaccaaa acagattgag cacgagtcag agcttcttta taaaagcgcc attgtttggc
     1081 attggctaac tgagaataag aaattccagg agttgattgg gccatttttt caagaccaat
     1141 attcatccct aaacccagca aagcagcaaa aataattttt ctttcttgtt cactcggcgg
     1201 tttccctgta gaatcatgac taaattcttg tgaaaagttg gtccaactgt ccacctcaat
     1261 taaaagatca ctaagcctta tcttaggaat tattgaataa agtttttttc tatatatttc
     1321 tgcttcgcta ggtgtaactt tttccaactt tttaaggttt gctcttgaaa ttctcttatc
     1381 aactgtcgaa taaaattgaa gctgtaaatc taaaattatt tcccgatcct ttaaatagtc
     1441 ctcaaacgtg tctggaatag tttctgaatc aatacaagca gataaatcaa ctaagtaatc
     1501 atcaatattt cgatggatca tacttccttc aactgaaata tctcctgatc gaatattgtt
     1561 ctttagctcg gtgaaagcta ctaactcata gtaagaccga tctattttcc cctcttctgg
     1621 ccgaacaagg cttttccatt ttttactcac aaaatcagta gaagtatctg ccggtatttt
     1681 tcttttacca ctattgtgta aatcagttag ttgagttagg gccatgagga ctggatttgc
     1741 tgccggagtt gctttgaacg aaagggtcct caataacatt ggcgtgtatc ttcggaggta
     1801 attagcttta tttcgaacca tttctaaata gccatgattt ttattacctg taattttttt
     1861 agcttcttct ccatcttgta ctaaatcttc ccaaggcatg attcgttcaa tttcgtcaaa
     1921 aggattacta tcattatctt ttgcaaagtg aagagcatca attaaagaag cataatgttc
     1981 caatttttta gtagccaatt ttcctttttc ttttaactgt tcttgtgaat cacgtgtccc
     2041 tttgcgttta atacttgcta aaatgcggtc attaatctca atcagttgat cgatcagata
     2101 ttgatgatga ttgactaaaa aagcaataag taaagagtat cttttttcaa gctcaaaacg
     2161 ggagaagtca tatgcatcat aattttcccc tagtctagct agctgaagaa acctgttccg
     2221 attaatatgg gagacattaa ttgtcccgag tcccatggaa gcaatcactt ccactttttt
     2281 acaaatactc ataaagcttt ctggatttgc cttacctgga atgtctttta gccaagcgag
     2341 tttagttatt ttcgtctctt cataaatttg aaacaaactc tctagttttt caatttgtat
     2401 atctgttaat gaacagagta atattgaaaa taagttgttt tctgctttat ctcgacagcg
     2461 gcttataatg tcttcaagtg tagctataga tggaaaaata attctttttc gagttaagaa
     2521 atcaattgtt tttttcatta gatagataga gtcatcattt tctaaagcta gttcaattaa
     2581 atattctatt aactgttttt gtgtattagc actaccgaat cgatgatagt tgaatacttc
     2641 taagatctcg ttgaagtgat ttgcacgtgt atttctatga tcatatgaat ttaaatcaat
     2701 tgcatcaaga tggagctgtc gactcacata agaagttagt ctggttgatt taatcggcca
     2761 attacttaaa gaacacccag gataccgggc caaacaaagt tgtatcgcaa atcctagttt
     2821 attgaccttt ccacggtgtt gattaataac ctccagatca taatcagaaa aactaaaata
     2881 cgctttaaaa tcctcttctg ataagtggtc tacagaaaga agttgttcac gctgtgaagt
     2941 agttaaaatt cttttcatag ccatatctta agcattcctt ttattgaggt aacggtaaaa
     3001 ggttgttttg cttaatttag aggcatcaag aatttgacga atagaatact ctttgctgtc
     3061 atacattttt aaagctaaat caattgatag cttaccttta cttggacggc cccctttttt
     3121 tcctcggact ctggctgcct taagaccaga gttagttcgt tcaataataa tatcccgttc
     3181 cagttctgct aaactagcca taactcggaa aaagaatctt cccatagacg ttgaagtatc
     3241 tacgttatct tgaatagata taaaattgac actaagttct tcaaataatt cagaaagttc
     3301 aatcaaatgt ttagttgatc gtgaaattcg atctaacttg taaatgacaa cagaatctcc
     3361 ttcacgtagt aggttgatca tttcttctaa ttgcggtcgg tcttttttcg caccagttac
     3421 tttttcttga aataatttat caattccata atgagtaagt gcatcaattt gtaaactaag
     3481 attttgatca tccgtactca ctcgagcata gccaaaaatc ataaaaaaac ctccttaatt
     3541 ttataattta aatgtaccat aactcattaa gtataactat ataggaacta tgaaaaagga
     3601 acggattttg gtacttgatt tacttaaaaa acatttagaa aaagcaggaa aatgaaaagg
     3661 taccataaac ggtcgtttat ggtaccattc aaatttatcc ttattgtaca aaataacagc
     3721 gaaattttta aatctattcc ttatcgatac aaattccccg taggcgctag ggacctcttt
     3781 agctccttgg aagctgtcag tagtatacct aataatttat ctacattccc tttagtaacg
     3841 tgtaactttc caaatttaca aaagcgactc atagaattat ttcctcccgt taaataatag
     3901 ataactatta aaaatagaca atacttgctc ataagtaacg gtacttaaat tgtttacttt
     3961 ggcgtgtttc attgcttgat gaaactgatt tttagtaaac agttgacgat attctcgatt
     4021 gacccatttt gaaacaaagt acgtatatag cttccaatat ttatctggaa catctgtggt
     4081 atggcgggta agttttatta agacactgtt tacttttggt ttaggatgaa agcattccgc
     4141 tggcagctta agcaattgct gaatcgagac ttgagtgtgc aagagcaacc ctagtgttcg
     4201 gtgaatatcc aaggtacgct tgtagaatcc ttcttcaaca atcagataga tgtcagacgc
     4261 atggctttca aaaaccactt ttttaataat ttgtgtgctt aaatggtaag gaatattccc
     4321 aacaatttta tacctctgtt tgttagggaa ttgaaactgt agaatatctt ggtgaattaa
     4381 agtgacacga atgttcagtt ttaatttttc tgacgataag ttgaatagat gactgtctaa
     4441 ttcaatagac gttacctgtt tacttatttt agccagtttc gtcgttaaat gccctttacc
     4501 tgttccaatt tcgtaaacgg tatcggtttc ttttaaattc aattgtttta ttatttggtt
     4561 gagtactttt tcactcgtta aaaagttttg agaatatttt atatttttgt tcatgtaatc
     4621 actcctgaag tgattacatc tataaataaa tacagaagtt aaacgatttg tttgtaattt
     4681 tagttatctg tttaaaaagt cataagatta gtcactggta ggaattaatc taacgtattt
     4741 atttatctgc gtaatcactg tttttagtct gtttcaaaac agtagatgtt ttatctacat
     4801 tacgcatttg gaataccaac atgacgaatc cctccttctt aattacaaat ttttagcatc
     4861 taatttaact tcaattccta ttatacaaaa ttttaagata atgcactatc aacacactct
     4921 taagtttgct tctaagtctt atttccataa ctttagggtt aaccatacgc aagaccaatc
     4981 actctcggac aatactcatg attttaatga taaaatccat gttaaaccca tagataagaa
     5041 atacacctgc aataaccgtt acctgtttgt gccaatttaa aaatgcacca cttttttata
     5101 attaaaacgg ttgaaaactg taccactaat aactcacaat agagagatgt caccgtcaag
     5161 ttaaatgtac aaaataacag cgaaattttt aaatctattt cttatcgata caaattcctc
     5221 gtaggcgctc gggaccccta tctagcgaac ttttagaaaa gatataaaac atcagagtat
     5281 ggacagttgc ggatgtactt cagaaaagat tagatgtcta aaaagcttgt agttaaagct
     5341 ttttagacat ctaaatctag gtactaaaac aattcatcca gtaaaatata atattttatt
     5401 ttctcccaat caggcttgat ccccagtaag tcaaaaaata gctcgacata ctgttcttcc
     5461 ccgatatcct ccctgatcga ccggacgcag aaggcaatgt cataccactt gtccgccctg
     5521 ccgcttctcc caagatcaat aaagccactt actttgccat ctttcacaaa gatgttgctg
     5581 tctcccaggt cgccgtggga aaagacaagt tcctcttcgg gcttttccgt ctttaaaaaa
     5641 tcatacagct cgcgcggatc tttaaatgga gtgtcttctt cccagttttc gcaatccaca
     5701 tcggccagat cgttattcag taagtaatcc aattcggcta agcggctgtc taagctattc
     5761 gtatagggac aatccgatat gtcgatggag tgaaagagcc tgatgcactc cgcatacagc
     5821 tcgataatct tttcagggct ttgttcatct tcatactctt ccgagcaaag gacgccatcg
     5881 gcctcactca tgagcagatt gctccagcca tcatgccgtt caaagtgcag gacctttgga
     5941 acaggcagct ttccttccag ccatagcatc atgtcctttt cccgttccac atcataggtg
     6001 gtccctttat accggctgtc cgtcattttt aaatataggt tttcattttc tcccaccagc
     6061 ttatatacct tagcaggaga cattccttcc gtatctttta cgcagcggta tttttcgatc
     6121 agttttttca attccggtga tattctcatt ttagccattt attatttcct tcctcttttc
     6181 tacagtattt aaagataccc caagaagcta attataacaa gacgaactcc aattcactgt
     6241 tccttgcatt ctaaaacctt aaataccaga aaacagcttt ttcaaagttg ttttcaaagt
     6301 tggcgtataa catagtatcg acggagccga ttttgaaacc acaattatga tagaatttac
     6361 aagctataag gttattgtcc tgggtttcaa gcattagtcc atgcaagttt ttatgctttg
     6421 cccattctat agatatattg ataagcgcgc tgcctatgcc ttgccccctg aaatccttac
     6481 atacggcgat atcttctata taagcgtacc ggttccaatt ttttcgcagt ttaacttttc
     6541 cgacgcattt atcgtcttgg tagtaaagat atattatctt atcagtattg tcaatatatt
     6601 caaggcaatc tgcctcctca tcctcttcat cctcttcgtc ttggtagctt tttaaatatg
     6661 gcgcttcata gagtaattct gtaaaggtcc aattctcgtt ttcatacctc ggtataatct
     6721 tacctatcac ctcaaatggt tcgctgggtt tatcgatatc tttcaggtgc cctgctttca
     6781 tttctgtaat cactgttccc gcctctcttc tatatcagcg gcatatgtgc tatccaggca
     6841 gccggtttta ccagtgtatt ttttatacat gtccctggta tattttgtta tattcctatc
     6901 atactccgga taggcataat gaagcctttc cgccacctca ccggataccg ccctgaacaa
     6961 ttgatggcat agaaataatg cttcccatat gttttcatag gaatccatcc ggtaggtgga
     7021 caaaagtttc tcccacaaat cctcggatat atacctttca ataaacttat agttcttgcc
     7081 tacacttaat ttaaagcctg tttcgatgcc gaccttccat gatatcattc tcagcagctc
     7141 atggcgaaca atctgattaa aatgatcaat agcaaataaa atttccttac ggcacaatcc
     7201 tttaataaca taaggtgtta cattccaaaa ttcattgcag caatcatcat actcccttgc
     7261 gcttggcttt cttacatgat aatctatatc agtcggaact atgtcccttt taattctaca
     7321 atctttatca attagaacct ttattaattt atcgcccttt aggtaattat ctaactcttc
     7381 caagggcaat aaggtaagat caattttatt gtaatcatca aatagcataa gataggaaaa
     7441 tcccttttct tcaggtggga ataattccat atcctccggc ttttgcatca ttattatatt
     7501 cccaaattga ttaagccagt catcattaga tataaacggt tctatatcac ttacaaaata
     7561 tgtaatatca taatcctgaa attcatctta tagaacatat atcttctaat acattatctg
     7621 tattttgata tttaataatc attgaattat tatttgtttt ttctaaatcc atctttccac
     7681 ttcctttatt atttttcatt tttttaaact atttaatact aatgtctttt ataatagctt
     7741 ttcatatatt atataatcaa tctttataag tccttttata aatttctttt ctaccatttt
     7801 cgataaattc ctgtttaata tttttaattc cataaacaat agtttcaata ggataatatt
     7861 cttcaactat atcttgatat tcttttgctt tctcaatatc tatatttcca tacattctta
     7921 atatatcttc tccaaaattt gttcctattt cttcttcact atcttcaagt aagtatataa
     7981 aatcacaata ttcatctata attccagaat ctccaaaatc aattattcca gttaatctat
     8041 tattgccatc taacaataga tgattacaac taaaatcatt atggcataaa cactttttac
     8101 cctcaaaaac tgttgttgca tttagtcttt ccataaaact ttctatataa tctttttcta
     8161 tatcagttaa atcattataa atagtttcac gcaacaatat atactcttct aatacatttt
     8221 gtttattatc aatagtacat tcactaatat ctgtataatc taaaccgtgc atttgtctta
     8281 aaaaactggc aatatctcgt tttaacaaat tttgttcttc ttctgacata gtagaataaa
     8341 tttctggtgt taaaaaagtt cctttaattt ctttataacc tagtatagat aattcatcac
     8401 taatatacga atattcaata ttaggaattt ttacattagt ttctaaattt gtatttaaaa
     8461 aattatatat tgctttttct tttgcataac cttttttctt attagtacta aattttgttt
     8521 taaaaatgta ttcattatta actaaatatg ccacactatc ataaccacta ccgattattt
     8581 caatactatc tactttgaaa ttatcaaagt aatgctcaat taaatatttc attgccttaa
     8641 catttgtggc attatcatca tatctatatt ccattaaata acaatcttct tttttgccct
     8701 cgtgtaattc atgttctggc aaatcttcaa taattctaaa accagatttt tggtatgccc
     8761 ttattgctct tggattattt ttatgagggt ctaaaataac tgcattagca tttctttctt
     8821 ttttcaaaaa ttcaaaaatc aatttaatat atcttgtacc aattccttta ctccaataat
     8881 ttggctctcc tataaattga tccataccat agactatctc atcagttttt ggataatgat
     8941 aatcagtata taactcatca tacattttat atatttgtcc atatccaata ggaacattgt
     9001 tatattcaat aattactcta aaaacttcat cttcccaagg ctctgtataa tgttttttta
     9061 atgattctaa tgtatatttt ttatctctac caccataaaa ttctaatact ctttcatcag
     9121 ttaaccattt taacatcaaa ggaaaatcat catctattaa agttcttata catatttcat
     9181 tttcaactat attcatttat ttatcacctt tttcataatc atatacatat actatttcat
     9241 ctttataatc atttttacca cctaattttt catatacatg gcaagctcta ggattacctt
     9301 tatcagttat taaaaacatt tcagaacaac caatctcttt agaatattcc ttaataaaag
     9361 ataataattt tgaaccataa cctttgtctt gatagttagg taacattcct attgagtgta
     9421 aataaaacat tgtttttcca tcaggtctta aaagtgtata gcaatatgca aatcctataa
     9481 ttttattatt ttctttagct ataaacccaa atgaactggt atcattaaga aatcctttta
     9541 aattatcaat atcaaaaacc atattatcat caattaaaac ttcttccata aactctaaat
     9601 catttttttt aggtatatta atatttgcgc gtgacccctc aagagtcaca attcgaatac
     9661 gttcatcctg ttctgctaaa gaaagtacta aatccatcat ttctttttct gatctcattt
     9721 acatactcct cgtttatttt ttctatatta ttacatcttc ttttttgccg atacaatcag
     9781 catcattggg cgtcgcattt catccgccat ccccggaata tccatcatgt tctctggcgg
     9841 ctgtggctcc acaatctgat ttattataaa actatttgaa agcagtgtat ttagatatgt
     9901 ggtcagtgtt ctatgatatt ttgtaacctt ttcttccaaa aacatagctg tccgtttgcc
     9961 ctcataataa taattgtcca ccgggaaatg cagtatttct cctttttcgt tataatacca
    10021 gtcttgtgtt ccatgagcag taaaaacagg atgttcaact gtaaaaacta aattgccacc
    10081 agccttcagc atcctatata tcttttttat taaattctca tagtctgcta cataatgaaa
    10141 cgcaagcgaa cttagtatta catcaaagct ctcctctggg aaatccacat cttctatggc
    10201 acagcattca tattcaatct gtggaaaatg ggtttttcct tttgctactt cgagcatttt
    10261 atgagaaata tcaacaccta ctacagagga agcaccgttt tccatcgcat atatacagtg
    10321 ccatccatag ccgcatccta aatcaagcac acgcttaccc ttaaaatcag gtagcatctt
    10381 tttcaaagtc tcccattctc ccgcaccagc cagtcctttc tgcgagcgac tcatttgact
    10441 gtatttttga aaaaatatat tatcatcata tttgttttct ttcatctgaa ctctcctcgt
    10501 ttaaaaagtt atttatctcc gatacaattt cattcacttc tttataaagt ttctcggtca
    10561 tatcgtagca ttcaaaaagt gagataccga gtacttcaaa aatatgattt accttctcgg
    10621 tatatttttc aggtttatgt tcaaaagttt caagcagttt tatagctttc ttttcgttga
    10681 tacaataagc attattacat gcaaatagta cttgatttaa gcatgaaata atacgaaaaa
    10741 catggcctgc aatataatat ttatcctcta cccccgcatt tgcttttaca aacattaaag
    10801 agaattcagc ttcaaatata aaaaagttca tcaagctttt ctttagagca gtagggtaaa
    10861 tttctgcctg cttttttaat tcgcataagc tttcgttctt agcatatagt attttactaa
    10921 tcgctaattc tccacgatac attgcactta tataaccatg gggatgcccg gtctgataat
    10981 tggcagtaac aattccttgc tccgtatctt tgattatttg ttctacccgt tttatatcac
    11041 gtaaaatcaa gtcaacatga tacccattta taaataacca tccgccgcca ttaatccaat
    11101 caccccacgc tccgggaggc acaacaaggt tgtttctatt tttatcatcc aattctgtag
    11161 caatttgatt aatcgctgtc aggtcaaatg agtctgaatt gtaatagatt ccgatatcta
    11221 tatcagaatt ttctgtatgg gtgcctcttg cacgtgagcc ccctaatacg atgccttcta
    11281 taaaaggcaa agatgataat ttctctgtta ctatttgaat aacattacct accatataaa
    11341 catccgggag cgtcaataat tttgtgtaaa taactcgtcc tcctgcaaaa taattagtta
    11401 ctcagtaaac attgaaacta atgtatcggt tacctgttga aaacctttat ggcttctgtt
    11461 tagaaatttt tgattgtatg tatcaaaaat gctgactaga aagcgttcta gtgattcttc
    11521 attttgaaac tgctcttttc tacggctgta tcttttaatt tgcttattga aagactcgat
    11581 tagattggtt gagtaaatgg ttctacgaat gctaggtgga aaatcataaa aagttaataa
    11641 gtcttggttt tctatgagtg actgcgtcac tttaggatag tttttcttcc atttctcaat
    11701 catgccggat aagaaggtat tcgcttcttc ttttgagtta gcttgataaa cagccttaaa
    11761 gtcatcacag atttcttttc ggtctttgac acgtacttta tgagcgatat tacgagatac
    11821 atggatacaa caatgctgat attttgcttt aggataaatt tgatggatag tatctttcat
    11881 gccttttaag ccgtccgtaa taaaaagcaa gacttcttga actcctctgg agttaatatc
    11941 ctgtagcagc tcattccaaa cgtatgttga ttcagttgga gcaatcgcat aactcagtac
    12001 ttctttagtg ccgtcttctc gtataccaat ggcaatataa atcgcttctt tggatacagt
    12061 ttgacgtttt agtggaatgt aagtagcgtc cataaaaata gcgacatact tatcatttaa
    12121 ggctctggat ttaaaggcat ttacttcttc agtcagaact ttagtcatgt tggacatggt
    12181 ttgtggagta tagtgatgac cgtacatttt ttcgatcaaa tcagcaattt cagacatcgt
    12241 aacacctttt tcgaataaat ggataatagt ggtttccaat gtatcgtttg ttcttttgta
    12301 ggctggtaaa gtttgttgtt taaactcacc attacgatct ctaggtattt ccaatgttaa
    12361 ttcaccatat tcggttttga ttgatcgaaa gtaagaaccg tttctcgaat tacctgaatt
    12421 aaaaccagtg cgatcatatt tttcgtaatc taaaaaagcc gttaattcag tccgtaggag
    12481 tgtgtttatc gctttttcta agtgcgaacg gaataattca tttaaatcgc ctttagtgac
    12541 tagagtttgc acaatttctg tagtaaaatc attcataggg aagtcctctt ttctgtgaat
    12601 tggttgtcgt taactttatt ctacagaagg gacttccttt tttgtatgga ttttttcatt
    12661 tacacaaaat attttacact ctcaaacatc ctcctttatt cgttagatat ttttatttct
    12721 tctccatctg gtaaaataaa tgcctgcaca aacttgacac ctagcacatc agcaatggcc
    12781 ttcaactcat ccaaggttac tgtttctcgt tgtaattttt tattgaaatt ctgtggagtc
    12841 tggccaatac gtctagcaag ttcggaaaca cttatattca tttgctcaca cagttcttta
    12901 atcatttctg ccgtagtcat acagcacctc caagtttacg ctaagaatat tgtaaaccat
    12961 ttgattgata aacacaatag ttattaaaat attattataa tcagcaagca aaagaaaacc
    13021 cacaactcta ctgtagagtc atgggctatt tactttgggt ttttatattt ccatttcgat
    13081 gccagatttg aagactatga cgaagtggtc ttcatacact gtaacgctct ggattatctt
    13141 ccttacaagc ttatcatcat attctaaggt gcggaatttg tttttgcgga taaattcagg
    13201 ctctataatt tatagaactg atgaatcatt ttttgattca tcagttctat tttagtttat
    13261 ttaagtagaa aagcatgtcg tctatctagt aaaattaaag taccaaccaa aatcttaaat
    13321 agaaaggacg acatgtcatg actaatcata tcaaaaaaat gttgcgaatt aaagaaagat
    13381 ttaaatttaa cttgtgttga agaaggaaaa tacaaaggtg tgaacacatt aattatcact
    13441 ggtacctact cacctaagct tacggcctgt aagtattgtc agtctcatgc gaacgatgca
    13501 gatgaaaaga aaaccattgt aaaaaatggg aaaaaagaag tgacaattcg tttggaatca
    13561 tatcaaaata ttccaactat tttaaagcta aaaaaacaac gatatttttg taaaaactgc
    13621 catcaacatt ggacaactca atgttctatc gttgaagaaa attgttttat tagtcgattc
    13681 atgacattta gaatactaga attattaact caaaaaatat caatgaccgt tatcgctaag
    13741 atatgtcatg tatcactcac aaccgttata agggtcctta aatctgttga aaaacattta
    13801 cctgaaacgc ttaaaccacg ctcttttcca aaagttctaa tggttgatga attcagatct
    13861 catgccacct atgaagataa aatgagtttt atttgtgcca atggtgaaac cggtgaactg
    13921 gttgatgttc ttcctagtcg tagacttgat aaactaatga attacttcaa tcgttctccc
    13981 aaggagaaac gagaacaggt aaaatttcta gtgacagata tgaatgcggc ttattttcag
    14041 ttaactaaaa aaatctttcc ttgtgcagct ttagtcattg ataggtttca tatcgttaaa
    14101 cacttaaacc aagcttttaa tgactttaga gtcagggaaa tgaaagcatt aataaagaat
    14161 caccagcgtt ctgaagccaa taagctaaaa gtaaattgga aatacctatt aaagaatcaa
    14221 atgactgttt ctagttcaga atataaaaat tggagaagct ttccttcacc taagtttccc
    14281 cctctaacag aatcaatgat gattgatcgt cttttatcat tttctacaga cttaaaagaa
    14341 gcctatggcg tgtttcaatt attaacctat cactttagaa ataaagatcc agactcattt
    14401 tttgatttat taaagaactt accgactacc ttagatccac tatttaaaca gaagattgaa
    14461 aatctgatta attatgaaga agggattcgt aatgcttaac gtataagtat tctaacggaa
    14521 aaatagaagc taaaaatact catattaaga tattaaaaag agtatcttat ggcttcaaat
    14581 cttttagtaa tatgaagata agaattttta tgataaacga ccttgtcaca attgaataac
    14641 taaaaaaaga tgatgaattt gagaaaattc tcaaattcat catcttcaat atttgtctca
    14701 tcagtccgat ttgacaaaga gcccgttttt ttatgttttc cttacttact taaaacagtc
    14761 acacattcaa tatggattga gaggacagaa tgaatgtcat ttgtgtatgt ccgttctcgg
    14821 aaacatatcc acgacacttt ttgcactatc ggtagacggg aacatatcca taggcttcgc
    14881 tgttttttga aaaactgagg tatgctgtta attttcagta cccaatactg tgaataacgt
    14941 tactctccta ttcactaatg taattcaaca atctttctaa aatgtcatgt gtaactttta
    15001 agttgtattg ttcaataagg tgactttgca aatccataac taatagcaaa gaatttttat
    15061 aggcttcaaa taattctacc ttatctaatc gagcagtggt ctttgcaaat tttttataat
    15121 tttcaaggct aatttctttt tcaaggtttt tactcatgtt tagccaatta tcagcatttt
    15181 tttctgccat acgtataagt tgtagtgtat ttttttgaag ttgtgataag agttctaatg
    15241 aacgagcata ttctcctctt tttagaacgt tgattcccat caaccataga ttagagaaat
    15301 tacacaacaa aaaattagca ttttcttcag taagtctatt tggtcttgca ccacttatct
    15361 ctgataaata attttctaat tgccctgttt catcgtaaat aagcatagcc ttcgtatcag
    15421 gaatataacc tgaatcttta aacgagggga ttatgttcat atctttttca gaaaggaaat
    15481 gaaattcccc acgtataaga ttatcaaaaa taactacctc tgttccgtac tcatttttat
    15541 aaagcatcaa gtacggagct acgtcaaaca accagttgga tgaatcaaag ttcgaggtta
    15601 tactatcttt caaaaatata tagaactcta tatcagagta ttggtcacct tctcctttgg
    15661 taaacgatcc atacatcata caagctgtaa ttcgttcatc tgactcagta agattcttaa
    15721 cgtttgcaat taattctttt tgttttaaca tttcttcacc ctttcatgta aatatctttt
    15781 agttattgtg gcaactcaaa atctctacaa acctaaatta atatttttcg tacaaatgtt
    15841 attgcaaaaa gcatcatcat gctccacaaa caatagtgta ggacaatatt ccaaaatcat
    15901 tttttcaatt tggatacgtg aaaaaatatc aatatagttc aatggctcat cccatatata
    15961 caaatgtgca ctttcacaaa ggcttttagc aattagtact ttctttttct gaccagcact
    16021 aaaatccacc atgttcttat caaactgctc tctattaaaa tccagtttac gaagaatcgt
    16081 tttaaataga gtttcatcga tcttattatt ataggcaaat tcagatagat taccttttaa
    16141 atatgaagta tcttgcgaaa tataagaaat ttttagtcca cttgctagca taaaatttcc
    16201 ggtaaattta atatcatctc cattaatcaa ttttaggata ctagacttac cactcccatt
    16261 ttttccgata atggcaactc tatcaccaat attgactctg aaattaagat tactgcatac
    16321 ttctttatct ccataagaca atgataaatc attcgcttct attaagcact ctttgtgaaa
    16381 ttcaagtggt gaaattttta agtcatcata ttgttcaatg ttgtggagca gttctgattt
    16441 ttgtaaaacg gcttcctgat gtcttgactc aatatttttg gcacgtttca tcgcttttgc
    16501 agccttatgt ccaacataac ccttatccag ttttgaacca gaatttgttg ttccatattt
    16561 acttttttct actttatttg accagtttga actacgtttt gctgcataag acaaccttcc
    16621 tatttcttta aggagtttct tgttttctgc cagttcaaaa ttatcttgta acgttttgtt
    16681 ctcccaccaa gaagtaaaat ttcccttttg gatttcgata ttcgttttat tgatagatag
    16741 tatatggtca acacattgat caagtaagct tctatcatga gataccaaaa taaacccctt
    16801 cttgcgtttc aaatagtttt gcactacatt acgtgcatcg atgtcaagat ggtttgtagg
    16861 ttcatcaata agcaggaaac aactcgctgt aaggaataaa gctgcaagaa ggaccttcgt
    16921 ttgctcacca tttgacaatg tattaaacgg acgatataaa gcatcttctt gaacatcaag
    16981 caatgatatt tcacgaaaaa tctcccaatc catacattcc gtacaaatac tcttcattac
    17041 ttcaattgta tatagactct tatcttccac atcataagga aaatactcaa acttaactgt
    17101 agaacttata ttgccggaat acgcatattt gccaagcagt aaatttaaga aagtagtttt
    17161 accgcgtccg tttcttccaa taaaaccgag tttccaatct gtatctatct gaaaacttac
    17221 attttcaaaa atattgtcat aacttccttc atatgaaaaa gttagatttg aaacatttat
    17281 taaggacata tatttcttcc tcctttacat tataaaaatt ttataagcaa agtcggtttt
    17341 cggcattaat tactctataa tgttatccaa ctctgcaagg attttgtcat gaatgacata
    17401 gtatcattgt ctatcacgtt tatcttcctt tcttttacaa atattaaaag ccgcaagaaa
    17461 gtaaattctt acggctcaaa aacaaatact attattacct tttgttatac ataacataag
    17521 gttactgtaa tgtattattg agtgtagaat acttaacttt cttgcaattt gcataacaaa
    17581 acaaacggtt ctatagccgt ttctttaaat atcttattat gcatcatata attagcaaga
    17641 aaagttatac attcttccac ctccaagtcg ttttattata tcatattatc tttaaaaatc
    17701 caatataatt cttctgttct ctttctaaag attacccttc tacatcaatc tcgactcctg
    17761 atttgaattc aacggcgaac ttatcatgaa ataccgtaac tttttctata agcctcctta
    17821 ctaactgctc atcatattcc tctaactcac aggattgttc attaaagaaa tcagtcattt
    17881 cagcgattcg ttgccttttt ccttcacgct ctgcattttc aacaagtgca ttttgcttca
    17941 attctcgaag gtggtagatt tcatcagcca catcttcata gtcattcttg gattttgctt
    18001 ggataagaag ctgttgttgt aattcttcca atttgctatc aatatcattg gtggcattat
    18061 cattttcttc attaagtata gtagctatgt ttttctgcaa cgcctggagg aagggttctt
    18121 tgttagccaa aagttcgtta atagccttga ccactgctgt ctgcaatgtt tcctcgttta
    18181 tggtaggggc agtacattca gatccttttt cctccaaacg gctgacgcat ctccaaacaa
    18241 tagacttgta acctcggtta ttccagtgta cccggcggta aatatcaccg cactggcgag
    18301 caaactgcaa ctgcaactat gcaggcactt aatcttaaaa gaactacttt ctataaactg
    18361 gtgaaggaag tgattgtatg atgacgatgt gtccacgatg tttagagcta tacagtgaaa
    18421 tttggtcgaa gccttgttgt aaatgcgccg ataagaccat tcctgttgat attgaactca
    18481 tcaatgtcgt tcagatgctg ctcactagag gcttcgatgt atcttatgcc acttgttacc
    18541 cagataaaga acaaggtgag atcgaagcta tggaaattga gattcacttt agggaattgt
    18601 atccgcaggc tctctttgat ggtctcccac ctgactggat tgtaattgac gaatacccag
    18661 ttcttggcgg taaggttctt gatgaacctg ttgatatcct tacatgtgca atcgaatatc
    18721 gatttgaaga gagcatccat attcaaaagg atatcgctat aagcaatctg gaaacatggc
    18781 tcgaagagaa agacccgcaa tcttgtaggg ctatccttac attggccggc ttctgaaaaa
    18841 gtaagaccct ctcaacagta atgatctgct gaaagggtac tttactttaa tctatgacct
    18901 tgaagtgcct taatgcgtct ttaatagctt ctactttata ttctggtgct ggtttatatg
    18961 ggcgttttag ttcttcaact gcgtttggtg cgtcgtacat cggcaggcct aagtttcttt
    19021 tgacctctgc aatgtttgca gtgtgaactt tgaagccgta cttttcttcg atatactcct
    19081 gaataagcct gtaggtgata cgatctggct ggatttttcg gtcgtctgcg tactccattt
    19141 ttacactgat aaaatcgtct gcacttttgt gggacaataa aacacacgtc tcaacgtggc
    19201 tcgagttgat ggcattgatg tcttaagctg atttttaacc ctttcgttcg cgggaacgta
    19261 tcaacggtat tttgattatt ttttaagaaa ctgatatatg ggggaacata tcgaagcaat
    19321 caataatgca cattaacaac tagtctttgt tatatttaaa ctattcgaaa aggtaattgg
    19381 atattaaggg aagactctat agactttttc atatgattaa cgagttcagc cacctcagat
    19441 tccattcctt cccacttgtc aacacactct cctaaataag cctctctcgc tttgttgagt
    19501 aaagtagcat gctcatcggg taattgaggt atcgcccatt cagctgccag atcttttgag
    19561 cgaatttcac cagtagatgc tgtcagccac attctggcta aagttaaaat cacattgcgt
    19621 tcgtcaccgt taatgctagc tatcaacccg ggcaacgatt ctttaattgc ttttcgaata
    19681 tctgtcattg gcacaggctc aattacttct gttgcctttg gtcccaaaag gttaatacta
    19741 ttttttctta gttgtgctaa aagtattgct aaatccggat cataagtcga ctcaggaatt
    19801 tctccctttt caaactgctc tcttagccac tcgccataca taaattcata tttggggggg
    19861 aaatgccaag ggacaatatc cttttgattt atgaccgtaa cttcaagagg cctcatatct
    19921 tttatgtttc ctattttccc agatataagc attaacctat ttgtaagatt ccttcgagtt
    19981 ttttcagata aactttgatt tgttattacc aaaatatcta catcgctatt catacgtaaa
    20041 ccacccatta ctgccgaacc atacaaatac accccaatta acatattatc aagtagttcc
    20101 gctatagttt ttaatgcttg aattgcttct ttcggaattt ttttgttact taaatctata
    20161 ctcaacttcg atctcctttc gtctgaaaac tgttttttaa cgcctcttaa aattataaaa
    20221 aaagagtaaa catctttcgt tgtattgtaa attaacgcca tccaaaattt tgattcaaga
    20281 ttttctttcg gtttattata tgtttgagcc aatataagct acaaaactgc tgtctatcca
    20341 tttttgagta acctcattta tatcaatccc aatagtagcc aacccaataa tgctgcaatc
    20401 caatttctct aacaaagcta ttaaagcctt catttgagaa cctgtctcta tccaatcatc
    20461 tacaatcaaa actcttttgt tcctcacaat agaactctta gatatttcaa agcttttatc
    20521 ttgacctgaa tagtcggtaa aatgtgtcga aataatctct tcttttgcgt atggcagctt
    20581 atcacctttt cttactccaa taaaccccac tccaagttct ttggctatgg cagtgcctag
    20641 tatccatcca attgcttctg gggcagccac ataatctact ttattttgaa aatccaatga
    20701 tagtactttt acaattttat caaaaacggt tttatgtgta aaaatagtta gtaaatcata
    20761 ttttccaatt gagttacgag gtaatatacc tctaatttca tttataacat cagtactttc
    20821 catacattta caccccttgc ttatggttaa taatctttgc taatctttaa aaatagtcat
    20881 tttcaacata ttttttatac atgtcctcgg tatatcttgt tatgttctta ccatactctg
    20941 gataatcaaa ccccagtagt tctgctacct ctttggacac ttccctgaac aattggtggc
    21001 atataaataa tgacttccaa atattttcat aggaatccat gcgatatgta gataataatc
    21061 tattccatag atcttcatca atgtatttgt taatatactt ataatttttc ccaacactta
    21121 atgaaaattc tgtctttatc ccaaccttcc acgacatcat cctaagtagt tcaaaccgta
    21181 gaatctggtt cagatgatcg attgcaaaca gtatctcttt gcggcacaat cctttaataa
    21241 cataaggtgt tacattccaa aattcattgc agcaatcatc atactccctt gcgcttggct
    21301 ttcttacatg ataatctata tcagtcggaa ctatgtccct tttaattcta caatctttat
    21361 caattagaac ctttattaat ttatcgccct ttaggtaatt atctaactct tccaagggca
    21421 ataaggtaag atcaatttta ttgtaatcat caaatagcat aagataggaa aatccctttt
    21481 cttcaggtgg gaataattcc atatcctccg gcttttgcat cattattata ttcccaaatt
    21541 gattaagcca gtcatcatta gatataaacg gttctatatc acttacaaaa tatgtaatat
    21601 cataatcctg aaattcatct ttaggtatat taatatttgc gcgtgacccc tcaagggtca
    21661 caattcgaat acgttcatcc tgttctgcta aagaaagtac taaatccatc atttcttttt
    21721 ctgatctcat ttacatactc ctcgtttatt ttttctttct aaaatgttca gctaaagtaa
    21781 acttacattc aggataattt gaacaaccat aaaacgattt ttttaataca atattgttgc
    21841 cacacttagg acattttcct acaaggggtc ccgagcgctt agtgggaatt tgtacccctt
    21901 atcgatacaa attccccgta ggcgctaggg acctctttag ctccttggaa gctgtcagta
    21961 gtatacctaa taatttatct ccattccctt tagtaacgtg taactttcca aatttacaaa
    22021 agcgactcat agaattattt cctcccgtta aataatagat aactattaaa aatagacaat
    22081 acttgctcat aagtaacggt acttaaattg tttactttgg cgtgtttcat tgcttgatga
    22141 aactgatttt tagtaaacag ttgacgatat tctcgattga cccattttga aacaaagtac
    22201 gtatatagct tccaatattt atctggaaca tctgtggtat ggcgggtaag ttttattaag
    22261 acactgttta cttttggttt aggatgaaag cattccgctg gcagcttaag caattgctga
    22321 atcgagactt gagtgtgcaa gagcaaccct agtgttcggt gaatatccaa ggtacgcttg
    22381 tagaatcctt cttcaacaat cagatagatg tcagacgcat ggctttcaaa aaccactttt
    22441 ttaataattt gtgtgcttaa atggtaagga atactcccaa caattttata cctctgtttg
    22501 ttagggaatt gaaactgtag aatatcttgg tgaattaaag tgacacgagt attcagtttt
    22561 aatttttctg acgataagtt gaatagatga ctgtctaatt caatagacgg gttctgttgc
    22621 aaagttttaa atctactatc aaataaggta gaataataga aaaagatagc aggaggaatg
    22681 acgatgaatc attttaaagg aaagcaattt cagcaggatg tgattattgt agccgtgggc
    22741 tactatcttc gttataacct tagctatcgt gaagttcaag aaatcttata tgatcgtggc
    22801 attaacgttt ctcatacgac gatttatcgt tgggtgcaag aatatggcaa actactctat
    22861 caaatttgga aaaagaaaaa taaaaaatcc ttttattcat ggaaaatgga tgaaacgtac
    22921 atcaaaatta aaggaaaatg gcattatttg tatcgagcca tcgatgcaga tggtttaacc
    22981 ttggatattt ggttacgtaa aaaacgggac acacaagcag cctatgcttt tcttaagcgg
    23041 ttagtgaagc agtttgatga accgaaggtt gtagtcacag ataaagcccc ctctattaca
    23101 agtgccttta agaaactaaa agaatacggc ttttatcaag ggacagaaca tcgtaccatt
    23161 aaatacctga ataatttgat tgaacaagac catcgtccag taaagagacg caataaattc
    23221 tatcgaagtt tacgcactgc ctctaccacg attaaaggca tggaagccat tcgaggatta
    23281 tataagaaaa cccgaaaaga aggcactctc ttcgggtttt cggtctgtac tgaaatcaag
    23341 gtattattgg gaatcccagc ttaaatcata gataccgtaa gggattttat tctttattta
    23401 aaactttgca acagaaccga aacgagtccg ttcccttcaa attgaaaatg cctttttaaa
    23461 agaattgagg aagctgcgaa aacaggaagc ccaacaacga cgaatgaagc aatcgcacga
    23521 atcatcgcaa gcctccgagg accgtttaaa ttagttgagc ttctagaaac tttaaagttc
    23581 cctaaggcaa tctttatgta ctggcaaaaa cgattggacc gtaaaaatcc agatcaagag
    23641 attgaagcgg aaatgcttaa agttcgggag aagcacaagg attatggctg tttacggatg
    23701 accaatgaac taagaaaccg cggtttctct atcaataaaa agaaagttca gcgcctgatc
    23761 aagaagctag gaataaaagt aacgacatac acacgtaaat cacggcgcta caattcttat
    23821 cgaggacaag tcggagcagt agccaaaaat cggatccatc gtcgtttcta caccagtatc
    23881 tgccatcaga aaatcacgac ggatacaact gaatttaaat accatgaagt ggatgccaaa
    23941 ggcattatcc gtcaaaagaa attgtatcta gatcctttta tggatatgtt caatagtgag
    24001 attttatcct atcgtatctc tgaaaagccc aatgcattag cggtaatgga aggtttggag
    24061 gaagctatcc agaccactaa cgattgtccc tatcgtcgta cgtttcactc agatcaaggt
    24121 tgggcgtatc aaatgaaagc ttatagaaac aaattgaagg agtacaaaat ctttcaaagc
    24181 atgtctcgga aagggaactg cttagataat tcacttatgg agaatttttt tggcttatta
    24241 aaacaagaga tttttcacgg gaaagtttat aactgtttcg aggaattaaa atcagccatc
    24301 gatagctata tctattacta caataatgaa cggataaaac agaaattaaa ctggcaaagt
    24361 cccgtccaat ttcgtaaaac aaccgtaaca gttgtgtaaa aa
//
